# Supplementary material for: Genetic Diversity and Evolutionary Dynamics of Feline Panleukopenia Virus in China: Phylogenetic Analysis and Substitution Patterns in NS1 and VP2 Proteins
Source: Viruses. 2026 May 15;18(5):562. doi: 10.3390/v18050562 (PMC13211508; doi:10.3390/v18050562)
Supplement: Supplementary file 1 [file viruses-18-00562-s001.zip]

Archive with 7 entries (7 files):
- Table S2-157 reference complete NS sequences of FPLVs.xlsx
- Table S3-947 reference complete VP2 sequences of FPLVs.xlsx
- Table S4-Synonymous mutation analysis of NS sequences of FPLVs(157).xlsx
- Table S5-Non-synonymous mutation analysis of NS sequences of FPLVs(157).xlsx
- Table S6-Synonymous mutations analysis of VP2 sequences of FPLVs(947).xlsx
- Table S7-Non-synonymous mutations analysis of VP2 sequences of FPLVs(947).xlsx
- Table S1-107 complete genome for phylogetic tree.xlsx
