# Supplementary material for: Genetic Diversity and Evolutionary Dynamics of Feline Panleukopenia Virus in China: Phylogenetic Analysis and Substitution Patterns in NS1 and VP2 Proteins
Source: Viruses. 2026 May 15;18(5):562. doi: 10.3390/v18050562 (PMC13211508; doi:10.3390/v18050562)
Supplement: Supplementary file 1 [file viruses-18-00562-s001.zip › Table S2-157 reference complete NS sequences of FPLVs.xlsx]

## Sheet: Non-synonymous mutation(NS) 
	16	17	18	Pro-6	19	20	21	Pro-7	28	29	30	Pro-10	43	44	45	Pro-15	49	50	51	Pro-17	52	53	54	Pro-18	67	68	69	Pro-23	70	71	72	Pro-24	85	86	87	Pro-29	91	92	93	Pro-31	103	104	105	Pro-35	127	128	129	Pro-43	157
AB000048.1 483/FPLV/Felis domesticus/Japan/1990	T	A	T	Tyr（Y）	A	C	T	Thr（T）	G	T	T	Val（V）	A	A	T	Asn（N）	T	T	A	Leu	A	A	G		G	A	T	D	G	A	A	E	G	T	T	V	A	A	A	Lys（K）	G	T	C		C	G	C	R	A
AB000049.1 94-1/FPLV/Felis domesticus/Japan/1994	T	A	T	Y	A	C	T		G	T	T		A	A	T		T	T	A		A	A	G		G	A	T	D	G	A	A	E	G	T	T	V	A	A	A		G	T	C		C	G	C	R	A
AB000051.1 AO1/FPLV/Felis domesticus/Japan/1994	T	A	T	Y	A	C	T		G	T	T		A	A	T		T	T	A		A	A	G		A	A	T	N	G	A	A	E	G	T	T	V	A	A	A		G	T	C		C	G	C	R	A
AB000053.1 Fukagawa/FPLV/Felis domesticus/Japan/1993	T	A	T	Y	A	C	T		G	T	T		A	A	T		T	T	A		A	A	G		A	A	T	N	G	A	A	E	G	T	T	V	A	A	A		G	T	C		C	G	C	R	A
AB000055.1 Obihiro/FPLV/Felis domesticus/Japan/1974	T	A	T	Y	A	C	T		G	T	T		A	A	T		T	T	A		A	A	G		A	A	T	N	G	A	A	E	G	T	T	V	A	A	A		G	T	C		C	G	C	R	A
AB000057.1 PLI-IV/FPLV/Felis catus/France/1968	T	A	T	Y	A	C	T		G	T	T		A	A	T		T	T	A		A	A	G		A	A	T	N	G	A	A	E	G	T	T	V	A	A	A		G	T	C		C	G	C	R	A
AB000058.1 Som1/FPLV/Felis domesticus/Japan/1994	T	A	T	Y	A	C	T		G	T	T		A	A	T		T	T	A		A	A	G		G	A	T	D	G	A	A	E	G	T	T	V	A	A	A		G	T	C		C	G	C	R	A
AB000060.1 Som4/FPLV/Felis domesticus/Japan/1995	T	A	T	Y	A	C	T		G	T	T		A	A	T		T	T	A		A	A	G		G	A	T	D	G	A	A	E	G	T	T	V	A	A	A		G	T	C		C	G	C	R	A
AB000062.1 TU8/FPLV/Felis domesticus/Japan/1976-1977	T	A	T	Y	A	C	T		G	T	T		A	A	T		T	T	A		A	A	G		A	A	T	N	G	A	A	E	G	T	T	V	A	A	A		G	T	C		C	G	C	R	A
AB000063.1 TU12/FPLV/Felis domesticus/Japan/1978-1980	T	A	T	Y	A	C	T		G	T	T		A	A	T		T	T	A		A	A	G		A	A	T	N	G	A	A	E	G	T	T	V	A	A	A		G	T	C		C	G	C	R	A
AB000065.1 TU2/FPLV/Felis catus/Japan/1975	T	A	T	Y	A	C	T		G	T	T		A	A	T		T	T	A		A	A	G		A	A	T	N	G	A	A	E	G	T	T	V	A	A	A		G	T	C		C	G	C	R	A
AB000067.1 TU4/FPLV/Felis domesticus/Japan/1975	T	A	T	Y	A	C	T		G	T	T		A	A	T		T	T	A		A	A	G		A	A	T	N	G	A	A	E	G	T	T	V	A	A	A		G	T	C		C	G	C	R	A
AB000069.1 TU8/FPLV/Felis domesticus/Japan/1975	T	A	T	Y	A	C	T		G	T	T		A	A	T		T	T	A		A	A	G		A	A	T	N	G	A	A	E	G	T	T	V	A	A	A		G	T	C		C	G	C	R	A
EU659112.1 FPV-4.us 64/FPLV/Domestic cat/USA/1964	T	A	T	Y	A	C	T		G	T	T		A	A	T		T	T	A		A	A	G		A	A	T	N	G	A	A	E	G	T	T	V	A	A	A		G	T	C		C	G	C	R	A
KX434461.1 IZSSI 3201 1 15/FPLV/Felis catus/Italy/2015	T	A	T	Y	A	C	T		G	T	T		A	A	T		T	T	A		A	A	G		A	A	T	N	G	A	A	E	G	T	T	V	A	A	A		G	T	C		C	G	C	R	A
KX434462.1 IZSSI 42807 15/FPLV/Felis catus/Italy/2015	T	A	T	Y	A	C	T		G	T	T		A	A	T		T	T	A		A	A	G		A	A	T	N	G	A	A	E	G	T	T	V	A	A	A		G	T	C		C	G	C	R	A
M38246.1 Cu-4/FPLV/Zoetis vaccine/USA/1991	T	A	T	Y	A	C	T		G	T	T		A	A	T		T	T	A		A	A	G		G	A	T	D	G	A	A	E	G	T	T	V	A	A	A		G	T	C		C	G	C	R	A
MF069446.1 RC9/BC 2010/FPLV/Procyon lotor/Canada/2010	T	A	T	Y	A	C	T		G	T	T		A	A	T		T	T	A		A	A	G		A	A	T	N	G	A	A	E	G	T	T	V	A	A	A		G	T	C		C	G	C	R	A
MH165482.1 BJ05/FPLV/Felis catus/Beijing/China/2014	T	A	T	Y	A	C	T		G	T	T		A	A	T		T	T	A		A	A	G		A	A	T	N	G	A	A	E	G	T	T	V	A	A	A		G	T	C		C	A	C	H	A
MK413724.1 72752/13/FPLV/Felis catus/Italy/2013	T	A	T	Y	A	C	T		G	T	T		A	A	T		T	T	A		A	A	G		A	A	T	N	G	A	A	E	G	T	T	V	A	A	A		G	T	C		C	G	C	R	A
MK413725.1 4311/14/FPLV/Felis catus/Italy/2014	T	A	T	Y	A	C	T		G	T	T		A	A	T		T	T	A		A	A	G		A	A	T	N	G	A	A	E	G	T	T	V	A	A	A		G	T	C		C	G	C	R	A
MK413726.1 149/15/FPLV/Felis catus/Italy/2015	T	A	T	Y	A	C	T		G	T	T		A	A	T		T	T	A		A	A	G		A	A	T	N	G	A	A	E	G	T	T	V	A	A	A		G	T	C		C	G	C	R	A
MK413728.1 32369/15/FPLV/Felis catus/Italy/2015	T	A	T	Y	A	C	T		G	T	T		A	A	T		T	T	A		A	A	G		A	A	T	N	G	A	A	E	G	T	T	V	A	A	A		G	T	C		C	G	C	R	A
MK413729.1 52333eva/15/FPLV/Felis catus/Italy/2015	T	A	T	Y	A	C	T		G	T	T		A	A	T		T	T	A		A	A	G		A	A	T	N	G	A	A	E	G	T	T	V	A	A	A		G	T	C		C	G	C	R	A
MK413730.1 55611/15/FPLV/Felis catus/Italy/2015	T	A	T	Y	A	C	T		G	T	T		A	A	T		T	T	A		A	A	G		A	A	T	N	G	A	A	E	G	T	T	V	A	A	G		G	T	T		C	G	C	R	A
MK413731 58774/15/FPLV/Felis catus/Italy/2015	T	A	T	Y	A	C	T		G	T	T		A	A	T		T	T	A		A	A	G		A	A	T	N	G	A	A	E	G	T	T	V	A	A	A		G	T	C		C	G	C	R	A
MK413733 RG21/16/FPLV/Felis catus/Italy/2016	T	A	T	Y	A	C	T		G	T	T		A	A	T		T	T	A		A	A	G		A	A	T	N	G	A	A	E	G	T	T	V	A	A	A		G	T	T		C	G	C	R	A
MK413737.1 PA11334/17FPLV/Felis catus/Italy/2017	T	A	T	Y	A	C	T		G	T	T		A	A	T		T	T	A		A	A	G		A	A	T	N	G	A	A	E	G	T	T	V	A	A	A		G	T	C		C	G	C	R	A
MK413738.1 CT1375/17/FPLV/Felis catus/Italy/2017	T	A	T	Y	A	C	T		G	T	T		A	A	T		T	T	A		A	A	G		A	A	T	N	G	A	A	E	G	T	T	V	A	A	A		G	T	C		C	G	C	R	A
MN127781.1 19R124C/FPLV/Felis catus/Thailand/2019	T	A	T	Y	A	C	T		G	T	T		A	A	T		T	T	A		A	A	G		A	A	T	N	G	A	A	E	G	T	T	V	A	A	A		G	T	C		C	A	C	H	A
MN400979 Jun/FPLV/Felis catus/South Korea/2017	T	A	T	Y	A	C	T		G	T	T		T	A	T	Tyr（Y）	T	T	A		A	A	G		A	A	T	N	G	A	A	E	G	T	T	V	A	A	A		G	T	C		C	G	C	R	A
MN862745 MAHG-3/BC 2017/FPLV/American pine marten (Martes americana)/Canada/2017	T	A	T	Y	A	C	T		G	T	T		A	A	T		T	T	A		A	A	G		A	A	T	N	G	A	A	E	G	T	T	V	A	A	A		G	T	C		C	G	C	R	A
MT614366.1 HF1/FPLV/Felis catus/Anhui/China/2019	T	A	T	Y	A	C	T		G	T	T		A	A	T		T	T	A		A	A	G		G	A	T	D	G	A	A	E	G	T	T	V	A	A	A		G	T	C		C	G	C	R	A
MT892651.1 SX/FPLV/Felis catus/Shaanxi/China/2019	T	A	T	Y	A	C	T		G	T	T		A	A	T		T	T	A		A	A	A	1	G	A	T	D	G	A	A	E	G	T	T	V	A	A	A		G	T	C		C	G	C	R	A
MW589471 TRC-B34/Protoparvovirus carnivoran1/Felis catus/Thailand/2020	T	A	T	Y	A	C	T		G	T	T		A	A	T		T	T	A		A	A	G		A	A	T	N	G	A	A	E	G	T	T	V	A	A	A		G	T	C		C	A	C	H	A
MW650831 SH2001/FPLV/Felis catus/Shanghai/China/2020	T	A	T	Y	A	C	T		G	T	T		A	A	T		T	T	A		A	A	G		G	A	T	D	G	A	A	E	G	T	T	V	A	A	A		G	T	C		C	G	C	R	A
MW659466.1 SH2002/FPLV/Felis catus/Shanghai/China/2020	T	A	T	Y	A	C	T		G	T	T		A	A	T		T	T	A		A	A	G		G	A	T	D	G	A	A	E	G	T	T	V	A	A	A		G	T	C		C	G	C	R	A
MW926314 Cat 1/FPLV/Felis catus/United Kindom/2019	T	A	T	Y	A	C	T		G	T	T		A	A	T		T	T	A		A	A	G		A	A	T	N	G	A	A	E	G	T	T	V	A	A	A		G	T	C		C	G	C	R	A
MW926315 Cat 2/FPLV/Felis catus/United Kingdom/2019	T	A	T	Y	A	C	T		G	T	T		A	A	T		T	T	A		A	A	G		A	A	T	N	G	A	A	E	G	T	T	V	A	A	A		G	T	C		C	G	C	R	A
MZ357120.1 cf094par01-8/FPLV/Felis catus/Sichuan/China/2020	T	A	T	Y	A	C	T		G	T	T		A	A	T		T	T	A		A	A	G		G	A	T	D	G	A	A	E	G	T	T	V	A	A	A		G	T	C		C	G	C	R	A
MZ836428.1 JN-11/FPLV/Felis catus/Shandong/China/2019	T	A	T	Y	A	C	T		G	T	T		A	A	T		T	T	A		A	A	G		G	A	T	D	G	A	A	E	G	T	T	V	A	A	A		G	T	C		C	G	C	R	A
MZ836429.1 JN-96/FPLV/Felis catus/Shandong/China/2019	T	A	T	Y	A	C	T		G	T	T		A	A	T		T	T	A		A	A	G		G	A	T	D	G	A	A	E	G	T	T	V	A	A	A		G	T	C		C	G	C	R	A
MZ836432.1 TZ-243/FPLV/Felis catus/Beijing/China/2020	T	A	T	Y	A	C	T		G	T	T		A	A	T		T	T	A		A	A	G		G	A	T	D	G	A	A	E	G	T	T	V	A	A	A		G	T	C		C	G	C	R	A
MZ836433.1 TZ-242/FPLV/Felis catus/Beijing/China/2020	T	A	T	Y	A	C	T		G	T	T		A	A	T		T	T	A		A	A	A	2	A	A	T	N	G	A	A	E	G	T	T	V	A	A	A		G	T	C		C	G	C	R	A
MZ836434.1 TZ-237/FPLV/Felis catus/Beijing/China/2020	T	A	T	Y	A	C	T		G	T	T		A	A	T		T	T	A		A	A	G		G	A	T	D	G	A	A	E	G	T	T	V	A	A	A		G	T	C		C	G	C	R	A
MZ836435.1 TZ-235/FPLV/Felis catus/Beijing/China/2020	T	A	T	Y	A	C	T		G	T	T		A	A	T		T	T	A		A	A	G		G	A	T	D	G	A	A	E	G	T	T	V	A	A	A		G	T	C		C	G	C	R	A
MZ836436.1 TZ-195/FPLV/Felis catus/Beijing/China/2020	T	A	T	Y	A	C	T		G	T	T		A	A	T		T	T	A		A	A	G		A	A	T	N	G	A	A	E	G	T	T	V	A	A	A		G	T	C		C	G	C	R	A
MZ836437.1 TZ-193/FPLV/Felis catus/Beijing/China/2020	T	A	T	Y	A	C	T		G	T	T		A	A	T		T	T	A		A	A	G		A	A	T	N	G	A	A	E	G	T	T	V	A	A	A		G	T	C		C	G	C	R	A
MZ836438.1 TZ-185/FPLV/Felis catus/Beijing/China/2020	T	A	T	Y	A	C	T		G	T	T		A	A	T		T	T	A		A	A	G		G	A	T	D	G	A	A	E	G	T	T	V	A	A	A		G	T	C		C	G	C	R	A
MZ836439.1 TZ-148/FPLV/Felis catus/Beijing/China/2020	T	A	T	Y	A	C	T		G	T	T		A	A	T		T	T	A		A	A	G		A	A	T	N	G	A	A	E	G	T	T	V	A	A	A		G	T	C		C	G	C	R	A
MZ836440.1 TZ-143/FPLV/Felis catus/Beijing/China/2020	T	A	T	Y	A	C	T		G	T	T		A	A	T		T	T	G	Leu	A	A	G		A	A	T	N	G	A	A	E	G	T	T	V	A	A	A		G	T	C		C	G	C	R	A
MZ836441.1 TZ-135/FPLV/Felis catus/Beijing/China/2020	T	A	T	Y	A	C	T		G	T	T		A	A	T		T	T	A		A	A	G		G	A	T	D	G	A	A	E	G	T	T	V	A	A	A		G	T	C		C	G	C	R	A
MZ836442.1 TZ-124/FPLV/Felis catus/Beijing/China/2020	T	A	T	Y	A	C	T		G	T	T		A	A	T		T	T	A		A	A	G		A	A	T	N	G	A	A	E	G	T	T	V	A	A	A		G	T	C		C	G	C	R	A
MZ836443.1 TZ-122/FPLV/Felis catus/Beijing/China/2020	T	A	T	Y	A	C	T		G	T	T		A	A	T		T	T	A		A	A	G		A	A	T	N	G	A	A	E	G	T	T	V	A	A	A		G	T	C		C	G	C	R	A
MZ836444.1 TZ-119/FPLV/Felis catus/Beijing/China/2020	T	A	T	Y	A	C	T		G	T	T		A	A	T		T	T	A		A	A	G		G	A	T	D	G	A	A	E	G	T	T	V	A	A	A		G	T	C		C	G	C	R	A
MZ836445.1 TZ-112/FPLV/Felis catus/Beijing/China/2020	T	A	T	Y	A	C	T		G	T	T		A	A	T		C	T	A	Leu	A	A	G		A	A	T	N	G	A	A	E	G	T	T	V	A	A	A		G	T	C		C	G	C	R	A
MZ836446.1 TZ-108/FPLV/Felis catus/Beijing/China/2020	T	A	T	Y	A	C	T		G	T	T		A	A	T		T	T	A		A	A	G		A	A	T	N	G	A	A	E	G	T	T	V	A	A	A		G	T	C		C	G	C	R	A
MZ836447.1 TZ-104/FPLV/Felis catus/Beijing/China/2020	T	A	T	Y	A	C	T		G	T	T		A	A	T		C	T	A	Leu	A	A	G		A	A	T	N	G	A	A	E	G	T	T	V	A	A	A		G	T	C		C	G	C	R	A
MZ836448.1 TZ-99/FPLV/Felis catus/Beijing/China/2020	T	A	T	Y	A	C	T		G	T	T		A	A	T		T	T	A		A	A	G		A	A	T	N	G	A	A	E	G	T	T	V	A	A	A		G	T	C		C	G	C	R	A
MZ836450.1 JN-91/FPLV/Felis catus/Shandong/China/2020	T	A	T	Y	A	C	T		G	T	T		A	A	T		C	T	A	Leu	A	A	A	3	A	A	T	N	G	A	A	E	G	T	T	V	A	A	A		G	T	C		C	G	C	R	A
MZ836451.1 JN-90/FPLV/Felis catus/Shandong/China/2020	T	A	T	Y	A	C	T		G	T	T		A	A	T		T	T	A		A	A	A	4	A	A	T	N	G	A	A	E	G	T	T	V	A	A	A		G	T	C		C	G	C	R	A
MZ836452.1 JN-87/FPLV/Felis catus/Shandong/China/2020	T	A	T	Y	A	C	T		G	T	T		A	A	T		T	T	A		A	A	A	5	A	A	T	N	G	A	A	E	G	T	T	V	A	A	A		G	T	C		C	G	C	R	A
MZ836453.1 JN-12/FPLV/Felis catus/Shandong/China/2020	T	A	T	Y	A	C	T		G	T	T		A	A	T		T	T	A		A	A	A	6	A	A	T	N	G	A	A	E	G	T	T	V	A	A	A		G	T	C		C	G	C	R	A
OL547731.1 F-C/FPLV/Felis catus/Sichuan/China/2021	T	A	T	Y	A	C	T		G	T	T		A	A	T		T	T	A		A	A	G		G	A	T	D	G	A	A	E	G	T	T	V	A	A	A		G	T	C		C	G	C	R	A
OL547732.1 F-D/FPLV/Felis catus/Sichuan/China/2021	T	A	T	Y	A	C	T		G	T	T		A	A	T		T	T	A		A	A	G		G	A	T	D	G	A	A	E	G	T	T	V	A	A	A		G	T	C		C	G	C	R	A
OL547733.1 F-D35/FPLV/Felis catus/Sichuan/China/2019	T	A	T	Y	A	C	T		G	T	T		A	A	T		T	T	A		A	A	G		G	A	T	D	G	A	A	E	G	T	T	V	A	A	A		G	T	C		C	G	C	R	A
OL547734.1 F-E/FPLV/Felis catus/Sichuan/China/2019	T	A	T	Y	A	C	T		G	T	T		A	A	T		T	T	A		A	A	G		G	A	T	D	G	A	A	E	G	T	T	V	A	A	A		G	T	C		C	G	C	R	A
OL547735.1 F-D34/FPLV/Felis catus/Sichuan/China/2019	T	A	T	Y	A	C	T		G	T	T		A	A	T		T	T	A		A	A	G		G	A	T	D	G	A	A	E	G	T	T	V	A	A	A		G	T	C		C	G	C	R	A
OL547736.1 F-D33/FPLV/Felis catus/Sichuan/China/2019	T	A	T	Y	A	C	T		G	T	T		A	A	T		T	T	A		A	A	G		G	A	T	D	G	A	A	E	G	T	T	V	A	A	A		G	T	C		C	G	C	R	A
OL547737.1 F-A/FPLV/Felis catus/Sichuan/China/2019	T	A	T	Y	A	C	T		G	T	T		A	A	T		T	T	A		A	A	G		G	A	T	D	G	A	A	E	G	T	T	V	A	A	A		G	T	C		C	G	C	R	A
OM638042.1 164-1/FPLV/Canis lupus familiaris/Italy/2021	T	A	T	Y	A	C	T		G	T	T		A	A	T		T	T	A		A	A	G		A	A	T	N	G	A	A	E	G	T	T	V	A	A	A		G	T	C		C	G	C	R	A
OM640096.1 K1830/FPLV/Felis catus/Canada/2018	T	A	T	Y	A	C	T		G	T	T		A	A	T		T	T	A		A	A	G		A	A	T	N	G	A	A	E	G	T	T	V	A	A	A		G	T	C		C	G	C	R	A
OM867680.1 175 A AUS Syd 04/FPLV/Felis catus/Australia/2017	T	A	T	Y	A	C	T		A	T	T	Ile（I）	A	A	T		T	T	A		A	A	G		A	A	T	N	G	A	A	E	G	T	T	V	A	A	A		G	T	C		C	G	C	R	A
ON035638.1 Yanji2/FPLV/Felis catus/Jilin/China/2021	T	A	T	Y	A	C	T		G	T	T		A	A	T		T	T	A		A	A	G		G	A	T	D	G	A	A	E	G	T	T	V	A	A	A		G	T	C		C	G	C	R	A
ON035639.1 Yanji1/FPLV/Felis catus/Jilin/China/2021	T	A	T	Y	A	C	T		G	T	T		A	A	T		T	T	G		A	A	G		A	A	T	N	G	A	A	E	G	G	T	G	A	A	A		G	T	C		C	G	C	R	A
ON605653.1 RCP vaccine/FPLV/Australia/2022	T	A	T	Y	A	C	T		G	T	T		A	A	T		T	T	A		A	A	G		A	A	T	N	G	A	A	E	G	T	T	V	A	A	A		G	T	C		C	G	C	R	A
ON630416.1 CC17-6/FPLV/Felis catus/Jilin/China/2017	T	A	T	Y	A	C	T		G	T	T		A	A	T		T	T	A		A	A	A	7	A	A	T	N	G	A	A	E	G	T	T	V	A	A	A		G	T	C		C	G	C	R	A
ON630417.1 HB20/FPLV/Felis catus/Hebei/China/2020	T	A	T	Y	A	C	T		G	T	T		A	A	T		T	T	A		A	A	A	8	A	A	T	N	G	A	A	E	G	T	T	V	A	A	A		G	T	C		C	G	C	R	A
ON630418.1 CC17-1/FPLV/Felis catus/Jilin/China/2017	T	A	T	Y	A	C	T		G	T	T		A	A	T		T	T	A		A	A	A	9	A	A	T	N	G	A	A	E	G	T	T	V	A	A	A		G	T	C		C	G	C	R	A
OQ398423.1 003/FPLV/Felis catus/Shandong/China/2021	T	A	T	Y	A	C	T		G	T	T		A	A	T		T	T	A		A	A	G		G	A	T	D	G	A	A	E	G	T	T	V	A	A	A		G	T	C		C	G	C	R	A
OQ398424.1 008/FPLV/Felis catus/Shandong/China/2021	T	A	T	Y	A	C	T		G	T	T		A	A	T		T	T	A		A	A	G		G	A	T	D	G	A	A	E	G	T	T	V	A	A	A		G	T	C		C	G	C	R	A
OQ398425.1 013/FPLV/Felis catus/Shandong/China/2021	T	A	T	Y	A	C	T		G	T	T		A	A	T		T	T	A		A	A	G		G	A	T	D	G	A	A	E	G	T	T	V	A	A	A		G	T	C		C	G	C	R	A
OQ398426.1 014/FPLV/Felis catus/Shandong/China/2021	T	A	T	Y	A	C	T		G	T	T		A	A	T		T	T	A		A	A	G		G	A	T	D	G	A	A	E	G	T	T	V	A	A	A		G	T	C		C	G	C	R	A
OQ398427.1 021/FPLV/Felis catus/Shandong/China/2021	T	A	T	Y	A	C	T		G	T	T		A	A	T		T	T	A		A	A	G		G	A	T	D	G	A	A	E	G	T	T	V	A	A	A		G	T	C		C	G	C	R	A
OQ398428.1 026/FPLV/Felis catus/Shanghai/China/2021	T	A	T	Y	A	C	T		G	T	T		A	A	T		T	T	A		A	A	G		G	A	T	D	G	A	A	E	G	T	T	V	A	A	A		G	T	C		C	G	C	R	A
OQ398429.1 027/FPLV/Felis catus/Shanghai/China/2021	T	A	T	Y	A	C	T		G	T	T		A	A	T		T	T	A		A	A	G		G	A	T	D	G	A	A	E	G	T	T	V	A	A	A		G	T	C		C	G	C	R	A
OQ398430.1 028/FPLV/Felis catus/Shanghai/China/2021	T	A	T	Y	A	C	T		G	T	T		A	A	T		T	T	A		A	A	G		G	A	T	D	G	A	A	E	G	T	T	V	A	A	A		G	T	C		C	G	C	R	A
OQ398431.1 029/FPLV/Felis catus/Shanghai/China/2021	T	A	T	Y	A	C	T		G	T	T		A	A	T		T	T	A		A	A	G		G	A	T	D	G	A	A	E	G	T	T	V	A	A	A		G	T	C		C	G	C	R	A
OQ398432.1 030/FPLV/Felis catus/Shanghai/China/2021	T	A	T	Y	A	C	T		G	T	T		A	A	T		T	T	A		A	A	G		G	A	T	D	G	A	A	E	G	T	T	V	A	A	A		G	T	C		C	G	C	R	A
OQ398433.1 036/FPLV/Felis catus/Shandong/China/2021	T	A	T	Y	A	C	T		G	T	T		A	A	T		T	T	A		A	A	G		G	A	T	D	G	A	A	E	G	T	T	V	A	A	A		G	T	C		C	G	C	R	A
OQ398434.1 037/FPLV/Felis catus/Shandong/China/2021	T	A	T	Y	A	C	T		G	T	T		A	A	T		T	T	A		A	A	G		G	A	T	D	G	A	A	E	G	T	T	V	A	A	A		G	T	C		C	G	C	R	A
OQ398435.1 038/FPLV/Felis catus/Shandong/China/2021	T	A	T	Y	A	C	T		G	T	T		A	A	T		T	T	A		A	A	G		A	A	T	N	G	A	A	E	G	T	T	V	A	A	A		G	T	C		C	G	C	R	A
OQ398436.1 039/FPLV/Felis catus/Shandong/China/2021	T	A	T	Y	A	C	T		G	T	T		A	A	T		T	T	A		A	A	G		A	A	T	N	G	A	A	E	G	T	T	V	A	A	A		G	T	C		C	G	C	R	A
OQ398437.1 040/FPLV/Felis catus/Shandong/China/2021	T	A	T	Y	A	C	T		G	T	T		A	A	T		T	T	A		A	A	G		A	A	T	N	G	A	A	E	G	T	T	V	A	A	A		G	T	C		C	G	C	R	A
OQ398438.1 041/FPLV/Felis catus/Hunan/China/2021	T	A	T	Y	A	C	T		G	T	T		A	A	T		T	T	A		A	A	G		G	A	T	D	G	A	A	E	G	T	T	V	A	A	A		G	T	C		C	G	C	R	A
OQ398439.1 042/FPLV/Felis catus/Hunan/China/2021	T	A	T	Y	A	C	T		G	T	T		A	A	T		T	T	A		A	A	G		G	A	T	D	G	A	A	E	G	T	T	V	A	A	A		G	T	C		C	G	C	R	A
OQ398440.1 043/FPLV/Felis catus/Hunan/China/2021	T	A	T	Y	A	C	T		G	T	T		A	A	T		T	T	A		A	A	G		G	A	T	D	G	A	A	E	G	T	T	V	A	A	A		G	T	C		C	G	C	R	A
OQ398441.1 044/FPLV/Felis catus/Hunan/China/2021	T	A	T	Y	A	C	T		G	T	T		A	A	T		T	T	A		A	A	G		G	A	T	D	G	A	A	E	G	T	T	V	A	A	A		G	T	C		C	G	C	R	A
OQ398442.1 045/FPLV/Felis catus/Hunan/China/2021	T	A	T	Y	A	C	T		G	T	T		A	A	T		T	T	A		A	A	G		G	A	T	D	G	A	A	E	G	T	T	V	A	A	A		G	T	C		C	G	C	R	A
OQ398443.1 072/FPLV/Felis catus/Hunan/China/2021	T	A	T	Y	A	C	T		G	T	T		A	A	T		T	T	A		A	A	G		G	A	T	D	G	A	A	E	G	T	T	V	A	A	A		G	T	C		C	G	C	R	A
OQ398444.1 076/FPLV/Felis catus/Shandong/China/2021	T	A	T	Y	A	C	T		G	T	T		A	A	T		T	T	A		A	A	G		G	A	T	D	G	A	A	E	G	T	T	V	A	A	A		G	T	C		C	G	C	R	A
OQ398445.1 077/FPLV/Felis catus/Shandong/China/2021	T	A	T	Y	A	C	T		G	T	T		A	A	T		T	T	A		A	A	G		G	A	T	D	G	A	A	E	G	T	T	V	A	A	A		G	T	C		C	G	C	R	A
OQ398446.1 080/FPLV/Felis catus/Shandong/China/2021	T	A	T	Y	A	C	T		G	T	T		A	A	T		T	T	A		A	A	G		G	A	T	D	G	A	A	E	G	T	T	V	A	A	A		G	T	C		C	G	C	R	A
OQ398447.1 081/FPLV/Felis catus/Shandong/China/2021	T	A	T	Y	A	C	T		G	T	T		A	A	T		T	T	A		A	A	G		G	A	T	D	G	A	A	E	G	T	T	V	A	A	A		G	T	C		C	G	C	R	A
OQ398448.1 082/FPLV/Felis catus/Shandong/China/2021	T	A	T	Y	A	C	T		G	T	T		A	A	T		T	T	A		A	A	G		G	A	T	D	G	A	A	E	G	T	T	V	A	A	A		G	T	C		C	G	C	R	A
OQ398449.1 085/FPLV/Felis catus/Shandong/China/2021	T	A	T	Y	A	C	T		G	T	T		A	A	T		T	T	A		A	A	G		G	A	T	D	G	A	A	E	G	T	T	V	A	A	A		G	T	C		C	G	C	R	A
OQ398450.1 086/FPLV/Felis catus/Shandong/China/2021	T	A	T	Y	A	C	T		G	T	T		A	A	T		T	T	A		A	A	G		G	A	T	D	G	A	A	E	G	T	T	V	A	A	A		G	T	C		C	G	C	R	A
OQ398451.1 087/FPLV/Felis catus/Shandong/China/2021	T	A	T	Y	A	C	T		G	T	T		A	A	T		T	T	A		A	A	G		G	A	T	D	G	A	A	E	G	T	T	V	A	A	A		G	T	C		C	G	C	R	A
OQ398452.1 088/FPLV/Felis catus/Shandong/China/2021	T	A	T	Y	A	C	T		G	T	T		A	A	T		T	T	A		A	A	G		G	A	T	D	G	A	A	E	G	T	T	V	A	A	A		G	T	C		C	G	C	R	A
OQ398453.1 089/FPLV/Felis catus/Shandong/China/2021	T	A	T	Y	A	C	T		G	T	T		A	A	T		T	T	A		A	A	G		G	A	T	D	G	A	A	E	G	T	T	V	A	A	A		G	T	C		C	G	C	R	A
OQ398454.1 090/FPLV/Felis catus/Shandong/China/2021	T	A	T	Y	A	C	T		G	T	T		A	A	T		T	T	A		A	A	A	10	G	A	T	D	G	A	A	E	G	T	T	V	A	A	A		G	T	C		C	G	C	R	A
OQ398455.1 046/FPLV/Felis catus/Shandong/China/2021	T	A	T	Y	A	C	T		G	T	T		A	A	T		T	T	A		A	A	G		G	A	T	D	G	A	A	E	G	T	T	V	A	A	A		G	T	C		C	G	C	R	A
OQ398456.1 048/FPLV/Felis catus/Shandong/China/2021	T	A	T	Y	A	C	T		G	T	T		A	A	T		T	T	A		A	A	G		G	A	T	D	G	A	A	E	G	T	T	V	A	A	A		G	T	C		C	G	C	R	A
OQ398457.1 049/FPLV/Felis catus/Shandong/China/2021	T	A	T	Y	A	C	T		G	T	T		A	A	T		T	T	A		A	A	G		G	A	T	D	G	A	A	E	G	T	T	V	A	A	A		G	T	C		C	G	C	R	A
OQ398458.1 050/FPLV/Felis catus/Shandong/China/2021	T	A	T	Y	A	C	T		G	T	T		A	A	T		T	T	A		A	A	G		G	A	T	D	G	A	A	E	G	T	T	V	A	A	A		G	T	C		C	G	C	R	A
OQ398459.1 055/FPLV/Felis catus/Shandong/China/2021	T	A	T	Y	A	C	T		G	T	T		A	A	T		T	T	A		A	A	G		G	A	T	D	G	A	A	E	G	T	T	V	A	A	A		G	T	C		C	G	C	R	A
OQ863615.1 YZ2018-023/FPLV/Felis catus/Jinagsu/China/2018	T	A	T	Y	A	C	T		G	T	T		A	A	T		T	T	A		A	A	G		G	A	T	D	G	A	A	E	G	T	T	V	A	A	A		G	T	C		C	G	C	R	A
OQ863616.1 YZ2019-024/FPLV/Felis catus/Jinagsu/China/2019	T	A	T	Y	A	C	T		G	T	T		A	A	T		T	T	A		A	A	A	11	A	A	T	N	G	A	A	E	G	T	T	V	A	A	A		G	T	C		C	G	C	R	A
OQ863617 YZ2019-025/FPLV/Felis catus/Jinagsu/China/2019	T	A	T	Y	A	C	T		G	T	T		A	A	T		T	T	A		A	A	G		G	A	T	D	G	A	A	E	G	T	T	V	A	A	A		G	T	C		C	G	C	R	A
OQ863617.1 YZ2019-025/FPLV/Felis catus/Jinagsu/China/2019	T	A	T	Y	A	C	T		G	T	T		A	A	T		T	T	A		A	A	G		G	A	T	D	G	A	A	E	G	T	T	V	A	A	A		G	T	C		C	G	C	R	A
OQ863618.1 YZ2019-026/FPLV/Felis catus/Jinagsu/China/2019	T	A	T	Y	A	C	T		G	T	T		A	A	T		T	T	A		A	A	G		G	A	T	D	G	A	A	E	G	T	T	V	A	A	A		G	T	C		C	G	C	R	A
OQ863619 YZ2019-027/FPLV/Felis catus/Jinagsu/China/2019	T	A	T	Y	A	C	T		G	T	T		A	A	T		T	T	A		A	A	A	12	A	A	T	N	G	A	A	E	G	T	T	V	A	A	A		G	T	C		C	G	C	R	A
OQ863619.1 YZ2019-027/FPLV/Felis catus/Jinagsu/China/2019	T	A	T	Y	A	C	T		G	T	T		A	A	T		T	T	A		A	A	A	13	A	A	T	N	G	A	A	E	G	T	T	V	A	A	A		G	T	C		C	G	C	R	A
OR257445.1 M1/FPLV/Felis catus/Hubei/China/2022	T	A	T	Y	A	C	T		G	T	T		A	A	T		T	T	A		A	A	G		G	A	T	D	G	A	A	E	G	T	T	V	A	A	A		G	T	C		C	G	C	R	A
OR257446.2 HY/FPLV/Felis catus/Hubei/China/2021	T	A	T	Y	A	C	T		G	T	T		A	A	T		T	T	A		A	A	G		G	A	T	D	G	A	A	E	G	T	T	V	A	A	A		G	T	C		C	G	C	R	A
OR528756.1 9 AR/FPLV/Felis catus/Argentina/2009	T	A	T	Y	A	C	T		G	T	T		A	A	T		T	T	A		A	A	G		G	A	T	D	G	A	A	E	G	T	T	V	A	A	A		G	T	C		C	G	C	R	A
OR551196.1 Luoyang-01/FPLV/Felis catus/Henan/China/2020	T	A	T	Y	A	C	T		G	T	T		A	A	T		T	T	A		A	A	G		G	A	T	D	G	A	A	E	G	T	T	V	A	A	A		G	T	C		C	G	C	R	A
OR551197.1 Luoyang-05/FPLV/Felis catus/Henan/China/2020	T	A	T	Y	A	C	T		G	T	T		A	A	T		T	T	A		A	A	G		G	A	T	D	G	A	A	E	G	T	T	V	A	A	A		G	T	C		C	G	C	R	A
ON035639.1 Yanji1/FPLV/Felis catus/Jilin/China/2021	T	A	T	Y	A	C	T		G	T	T		A	A	T		T	T	G		A	A	G		A	A	T	N	G	A	A	E	G	T	T	V	A	A	A		G	T	C		C	G	C	R	A
OR551199.1 Luoyang-18/FPLV/Felis catus/Henan/China/2020	T	A	T	Y	A	C	T		G	T	T		A	A	T		T	T	A		A	A	A	14	G	A	T	D	G	A	A	E	G	T	T	V	A	A	A		G	T	C		C	G	C	R	A
OR551200.1 Luoyang-19/FPLV/Felis catus/Henan/China/2020	T	A	T	Y	A	C	T		G	T	T		A	A	T		T	T	A		A	A	G		G	A	T	D	G	A	A	E	G	T	T	V	A	A	A		G	T	C		C	G	C	R	A
OR551201.1 Luoyang-20/FPLV/Felis catus/Henan/China/2020	T	A	T	Y	A	C	T		G	T	T		A	A	T		T	T	A		A	A	A	15	G	A	T	D	G	A	A	E	G	T	T	V	A	A	A		G	T	C		C	G	C	R	A
OR551202.1 Luoyang-23/FPLV/Felis catus/Henan/China/2020	T	A	T	Y	A	C	T		G	T	T		A	A	T		T	T	A		A	A	G		G	A	T	D	G	A	A	E	G	T	T	V	A	A	A		G	T	C		C	G	C	R	A
OR551203.1 Zhengzhou-01/FPLV/Felis catus/Henan/China/2020	T	A	T	Y	A	C	T		G	T	T		A	A	T		T	T	A		A	A	G		G	A	T	D	G	A	A	E	G	T	T	V	A	A	A		G	T	C		C	G	C	R	A
OR551204.1 Zhengzhou-07/FPLV/Felis catus/Henan/China/2021	T	A	T	Y	A	C	T		G	T	T		A	A	T		T	T	A		A	A	A	16	G	A	T	D	G	A	A	E	G	T	T	V	A	A	A		G	T	C		C	G	C	R	A
OR551205.1 Zhengzhou-11/FPLV/Felis catus/Henan/China/2021	T	A	T	Y	A	C	T		G	T	T		A	A	T		T	T	A		A	A	G		G	A	T	D	G	A	A	E	G	T	T	V	A	A	A		G	T	C		C	G	C	R	A
OR551206.1 Zhengzhou-15/FPLV/Felis catus/Henan/China/2021	T	A	T	Y	A	C	T		G	T	T		A	A	T		T	T	A		A	A	A	17	G	A	T	D	G	A	A	E	G	T	T	V	A	A	A		G	T	C		C	G	C	R	A
OR551207.1 Zhengzhou-16/FPLV/Felis catus/Henan/China/2021	T	A	T	Y	A	C	T		G	T	T		A	A	T		T	T	A		A	A	A	18	G	A	T	D	G	A	A	E	G	T	T	V	A	A	A		G	T	C		C	G	C	R	A
OR551208.1 Zhengzhou-25/FPLV/Felis catus/Henan/China/2021	T	A	T	Y	A	C	T		G	T	T		A	A	T		T	T	A		A	A	A	19	G	A	T	D	G	A	A	E	G	T	T	V	A	A	A		G	T	C		C	G	C	R	A
OR551209.1 Zhengzhou-26/FPLV/Felis catus/Henan/China/2021	T	A	T	Y	A	C	T		G	T	T		A	A	T		T	T	G		A	A	G		A	A	T	N	G	G	A	G	G	T	T	V	A	A	A		G	T	C		C	G	C	R	A
OR551210.1 Zhengzhou-29/FPLV/Felis catus/Henan/China/2021	T	A	T	Y	A	C	T		G	T	T		A	A	T		T	T	A		A	A	A	20	G	A	T	D	G	A	A	E	G	T	T	V	A	A	A		G	T	C		C	G	C	R	A
OR551211.1 Anyang-01/FPLV/Felis catus/Henan/China/2021	T	A	T	Y	A	C	T		G	T	T		A	A	T		T	T	A		A	A	G		G	A	T	D	G	A	A	E	G	T	T	V	A	A	A		G	T	C		C	G	C	R	A
OR551212.1 Anyang-03/FPLV/Felis catus/Henan/China/2021	T	A	T	Y	A	C	T		G	T	T		A	A	T		T	T	A		A	A	G		G	A	T	D	G	A	A	E	G	T	T	V	A	A	A		G	T	C		C	G	C	R	A
OR551213.1 Anyang-04/FPLV/Felis catus/Henan/China/2021	T	A	T	Y	A	C	T		G	T	T		A	A	T		T	T	A		A	A	A	21	G	A	T	D	G	A	A	E	G	T	T	V	A	A	A		G	T	C		C	G	C	R	A
OR551214.1 Shangqiu-06/FPLV/Felis catus/Henan/China/2022	T	A	T	Y	A	C	T		G	T	T		A	A	T		T	T	A		A	A	G		G	A	T	D	G	A	A	E	G	T	T	V	A	A	A		G	T	C		C	G	C	R	A
OR551215.1 Xinxiang-01/FPLV/Felis catus/Henan/China/2022	T	A	T	Y	A	C	T		G	T	T		A	A	T		T	T	A		A	A	A	22	G	A	T	D	G	A	A	E	G	T	T	V	A	A	A		G	T	C		C	G	C	R	A
OR551216.1 Xinyang-10/FPLV/Felis catus/Henan/China/2022	T	A	T	Y	A	C	T		G	T	T		A	A	T		T	T	A		A	A	A	23	G	A	T	D	G	A	A	E	G	T	T	V	A	A	A		G	T	C		C	G	C	R	A
OR727317.1 QD22-8/FPLV/Felis catus/Shandong/China/2022	T	A	T	Y	A	C	T		G	T	T		A	A	T		T	T	A		A	A	G		G	A	T	D	G	A	A	E	G	T	T	V	A	A	A		G	T	C		C	G	C	R	A
OR727318.1 QD22-3/FPLV/Felis catus/Shandong/China/2022	T	A	T	Y	A	C	T		G	T	T		A	A	T		T	T	A		A	A	G		G	A	T	D	G	A	A	E	G	T	T	V	A	A	A		G	T	C		C	G	C	R	A
OR783315.1 LZ19/2022/FPLV/Felis catus/Gansu/China/2022	T	A	T	Y	A	C	T		G	T	T		A	A	T		T	T	A		A	A	A	24	G	A	T	D	G	A	A	E	G	T	T	V	A	A	A		G	T	C		C	G	C	R	A
OR921195.1 CC19-02/FPLV/Felis catus/Jilin/China/2019	T	A	T	Y	A	C	T		G	T	T		A	A	T		T	T	A		A	A	G		A	A	T	N	G	A	A	E	G	T	T	V	A	A	A		G	T	C		C	G	C	R	A
PP419033.1 MZ27/FPLV/Felis catus/India/2022	T	A	T	Y	A	C	T		G	T	T		A	A	T		T	T	A		A	A	G		A	A	T	N	G	A	A	E	G	T	T	V	A	A	A		G	T	C		C	G	C	R	A
PP419034.1 MZ29/FPLV/Felis catus/India/2022	T	A	C	Tyr（Y）	A	C	G	Thr（T）	G	T	T		A	A	T		T	T	A		A	A	G		A	A	T	N	G	A	A	E	G	T	T	V	A	A	A		G	T	C		C	G	C	R	A
PP419035.1 MZ30/FPLV/Felis catus/India/2022	T	A	C	Tyr（Y）	A	C	G	Thr（T）	G	T	T		A	A	T		T	T	A		A	A	G		A	A	T	N	G	A	A	E	G	T	T	V	A	A	A		G	T	C		C	G	C	R	A
PP781551.1 LG100/Protoparvovirus carnivoran1/Lberian lynx/Spain/2023	T	A	T	Y	A	C	T		G	T	T		A	A	T		T	T	A		A	A	G		A	A	T	N	G	A	A	E	G	T	T	V	A	A	A		G	T	C		C	G	C	R	A
PQ227071.1 XJ-SHZ-2/FPLV/Felis catus/Xingjiang/China/2023	T	A	T	Y	A	C	T		G	T	T		A	A	T		T	T	A		A	A	G		A	A	T	N	G	A	A	E	G	T	T	V	A	A	A		G	T	C		C	G	C	R	A
X55115.1 193/70/FPLV/Felis catus/Australia/1970	T	A	T	Y	A	C	T		G	T	T		A	A	T		T	T	A		A	A	G		A	A	T	N	G	A	A	E	G	T	T	V	A	A	A		G	T	C		C	G	C	R	A
[truncated: 648 more columns]
