# Supplementary material for: Genetic Diversity and Evolutionary Dynamics of Feline Panleukopenia Virus in China: Phylogenetic Analysis and Substitution Patterns in NS1 and VP2 Proteins
Source: Viruses. 2026 May 15;18(5):562. doi: 10.3390/v18050562 (PMC13211508; doi:10.3390/v18050562)
Supplement: Supplementary file 1 [file viruses-18-00562-s001.zip › Table S3-947 reference complete VP2 sequences of FPLVs.xlsx]

## Sheet: Sheet1
	4	5	6	Pro-2	10	11	12	Pro-4	13	14	15	Pro-5	16	17	18	Pro-6	19	20	21	Pro-7	22	23	24	Pro-8	25	26	27	Pro-9	28	29	30	Pro-10	31	32	33	Pro-11	34	35	36	Pro-12	37	38	39	Pro-13	40	41	42	Pro-14	43
AB000050.1 94-1/FPLV/Japan/1994	A	G	T	S	G	G	A	G	G	C	A	A	G	T	T	V	C	A	A		C	C	A		G	A	C	D	G	G	T		G	G	T	G	C	A	A	Q	C	C	T	P	G	C	T	A	G
AB000052.1 AO1/FPLV/Japan/1994	A	G	T	S	G	G	A	G	G	C	A	A	G	T	T	V	C	A	A		C	C	A		G	A	C	D	G	G	T		G	G	T	G	C	A	A	Q	C	C	T	P	G	C	T	A	G
AB000054.1 Fukagawa/FPLV/Japan/1993	A	G	T	S	G	G	A	G	G	C	A	A	G	T	T	V	C	A	A		C	C	A		G	A	C	D	G	G	T		G	G	T	G	C	A	A	Q	C	C	T	P	G	C	T	A	G
AB000056.1 OObihiro/FPLV/Japan/1974	A	G	T	S	G	G	A	G	G	C	A	A	G	T	T	V	C	A	A		C	C	A		G	A	C	D	G	G	T		G	G	T	G	C	A	A	Q	C	C	T	P	G	C	T	A	G
AB000059.1 Som1/FPLV/Japan/1994	A	G	T	S	G	G	A	G	G	C	A	A	G	T	T	V	C	A	A		C	C	A		G	A	C	D	G	G	T		G	G	T	G	C	A	A	Q	C	C	T	P	G	C	T	A	G
AB000061.1 Som4/FPLV/Japan/1995	A	G	T	S	G	G	A	G	G	C	A	A	G	T	T	V	C	A	A		C	C	A		G	A	C	D	G	G	T		G	G	T	G	C	A	A	Q	C	C	T	P	G	C	T	A	G
AB000064.1 TU12/FPLV/Japan/1978-1980	A	G	T	S	G	G	A	G	G	C	A	A	G	T	T	V	C	A	A		C	C	A		G	A	C	D	G	G	T		G	G	T	G	C	A	A	Q	C	C	T	P	G	C	T	A	G
AB000066.1 TU2/FPLV/Japan/1975	A	G	T	S	G	G	A	G	G	C	A	A	G	T	T	V	C	A	A		C	C	A		G	A	C	D	G	G	T		G	G	T	G	C	A	A	Q	C	C	T	P	G	C	T	A	G
AB000068.1 TU4/FPLV/Japan/1975	A	G	T	S	G	G	A	G	G	C	A	A	G	T	T	V	C	A	A		C	C	A		G	A	C	D	G	G	T		G	G	T	G	C	A	A	Q	C	C	T	P	G	C	T	A	G
AB000070.1 TU8/FPLV/Japan/1976-1977	A	G	T	S	G	G	A	G	G	C	A	A	G	T	T	V	C	A	A		C	C	A		G	A	C	D	G	G	T		G	G	T	G	C	A	A	Q	C	C	T	P	G	C	T	A	G
AB054225.1 V142/FPLV/Vietnam/2001	A	G	T	S	G	G	A	G	G	C	A	A	G	T	T	V	C	A	A		C	C	A		G	A	C	D	G	G	T		G	G	T	G	C	A	A	Q	C	C	T	P	G	C	T	A	G
AB054226.1 V208/FPLV/Vietnam/2001	A	G	T	S	G	G	A	G	G	C	A	A	G	T	T	V	C	A	A		C	C	A		G	A	C	D	G	G	T		G	G	T	G	C	A	A	Q	C	C	T	P	G	C	T	A	G
AB054227.1 V211/FPLV/Vietnam/2001	A	G	T	S	G	G	A	G	G	C	A	A	G	T	T	V	C	A	A		C	C	A		G	A	C	D	G	G	T		G	G	T	G	C	A	A	Q	C	C	T	P	G	C	T	A	G
AB262659.1 SL1/FPLV/Snow leopard/Japan/2004	A	G	T	S	G	G	A	G	G	C	A	A	G	T	T	V	C	A	A		C	C	A		G	A	C	D	G	G	T		G	G	T	G	C	A	A	Q	C	C	T	P	G	C	T	A	G
AF015223.1 T1/FPLV/Taiwan/China/1997	A	G	T	S	G	G	A	G	G	C	A	A	G	T	T	V	C	A	A		C	C	A		G	A	C	D	G	G	T		G	G	T	G	C	A	A	Q	C	C	T	P	G	C	T	A	G
AY665655.1 Gercules-Biocentr/FPLV/Russia/2004	A	G	T	S	G	G	A	G	G	C	A	A	G	T	T	V	C	A	A		C	C	A		G	A	C	D	G	G	T		G	G	T	G	C	A	A	Q	C	C	T	P	G	C	T	A	G
AY955826.1 GT-2/Tiger/Guangxi/China/2006	A	G	T	S	G	G	A	G	G	C	A	A	G	T	T	V	C	A	A		C	C	A		G	A	C	D	G	G	T		G	G	T	G	C	A	A	Q	C	C	T	P	G	C	T	A	G
D78584.1 TU10/FPLV/Japan/1976-1977	A	G	T	S	G	G	A	G	G	C	A	A	G	T	T	V	C	A	A		C	C	A		G	A	C	D	G	G	T		G	G	T	G	C	A	A	Q	C	C	T	P	G	C	T	A	G
D88286.1 483/FPLV/Japan/1990	A	G	T	S	G	G	A	G	G	C	A	A	G	T	T	V	C	A	A		C	C	A		G	A	C	D	G	G	T		G	G	T	G	C	A	A	Q	C	C	T	P	G	C	T	A	G
D88287.1 PLI-IV/Vibac Vaccine/Japan/1996	A	G	T	S	G	G	A	G	G	C	A	A	G	T	T	V	C	A	A		C	C	A		G	A	C	D	G	G	T		G	G	T	G	C	A	A	Q	C	C	T	P	G	C	T	A	G
DQ003301.1 GT-2/FPLV/Tiger/Guangxi/China/2006	A	G	T	S	G	G	A	G	G	C	A	A	G	T	T	V	C	A	A		C	C	A		G	A	C	D	G	G	T		G	G	T	G	C	A	A	Q	C	C	T	P	G	C	T	A	G
DQ099430.1 ZF-5/Tiger/Henan/China/2005	A	G	T	S	G	G	A	G	G	C	A	A	G	T	T	V	C	A	A		C	C	A		G	A	C	D	G	G	T		G	G	T	G	C	A	A	Q	C	C	T	P	G	C	T	A	G
DQ099431.1 JF-3/Tiger/Jilin/China/2006	A	G	T	S	G	G	A	G	G	C	A	A	G	T	T	V	C	A	A		C	C	A		G	A	C	D	G	G	T		G	G	T	G	C	A	A	Q	C	C	T	P	G	C	T	A	G
DQ474235.1 HT-69/Tiger/Heilongjiang/China/2006	A	G	T	S	G	G	A	G	G	C	A	A	G	T	T	V	C	A	A		C	C	A		G	A	C	D	G	G	T		G	G	T	G	C	A	A	Q	C	C	T	P	G	C	T	A	G
DQ474236.1 JF-1/Tiger/Jilin/China/2006	A	G	T	S	G	G	A	G	G	C	A	A	G	T	T	V	C	A	A		C	C	A		G	A	C	D	G	G	T		G	G	T	G	C	A	A	Q	C	C	T	P	G	C	T	A	G
DQ474237.1 GT-3/Tiger/Guangxi/China/2006	A	G	T	S	G	G	A	G	G	C	A	A	G	T	T	V	C	A	A		C	C	A		G	A	C	D	G	G	T		G	G	T	G	C	A	A	Q	C	C	T	P	G	C	T	A	G
DQ474238.1 SM-4/Tiger/Shananxi/China/2006	A	G	T	S	G	G	A	G	G	C	A	A	G	T	T	V	C	A	A		C	C	A		G	A	C	D	G	G	T		G	G	T	G	C	A	A	Q	C	C	T	P	G	C	T	A	G
EU145593.1 389/07/FPLV/Asian palm civet/Hungary/2007	A	G	T	S	G	G	A	G	G	C	A	A	G	T	T	V	C	A	A		C	C	A		G	A	C	D	G	G	T		G	G	T	G	C	A	A	Q	C	C	T	P	G	C	T	A	G
EU252145.1 KF001/FPLV/South Korea/2007	A	G	T	S	G	G	A	G	G	C	A	A	G	T	T	V	C	A	A		C	C	A		G	A	C	D	G	G	T		G	G	T	G	C	A	A	Q	C	C	T	P	G	C	T	A	G
EU252146.1 KF002/FPLV/South Korea/2007	A	G	T	S	G	G	A	G	G	C	A	A	G	T	T	V	C	A	A		C	C	A		G	A	C	D	G	G	T		G	G	T	G	C	A	A	Q	C	C	T	P	G	C	T	A	G
EU252147.1 KF003/FPLV/South Korea/2008	A	G	T	S	G	G	A	G	G	C	A	A	G	T	T	V	C	A	A		C	C	A		G	A	C	D	G	G	T		G	G	T	G	C	A	A	Q	C	C	T	P	G	C	T	A	G
EU360958.1 933/07/FPLV/Asian palm civet /Hungary/2007	A	G	T	S	G	G	A	G	G	C	A	A	G	T	T	V	C	A	A		C	C	A		G	A	C	D	G	G	T		G	G	T	G	C	A	A	Q	C	C	T	P	G	C	T	A	G
EU360959.1 1335/07/FPLV/Asian palm civet /Hungary/2007	A	G	T	S	G	G	A	G	G	C	A	A	G	T	T	V	C	A	A		C	C	A		G	A	C	D	G	G	T		G	G	T	G	C	A	A	Q	C	C	T	P	G	C	T	A	G
EU498680.1 Purevax/Merial vaccine/Italy/2008	A	G	T	S	G	G	A	G	G	C	A	A	G	T	T	V	C	A	A		C	C	A		G	A	C	D	G	G	T		G	G	T	G	C	A	A	Q	C	C	T	P	G	C	T	A	G
EU498681.1 Felocell/Pfizer vaccine/Italy/2008	A	G	T	S	G	G	A	G	G	C	A	A	G	T	T	V	C	A	A		C	C	A		G	A	C	D	G	G	T		G	G	T	G	C	A	A	Q	C	C	T	P	G	C	T	A	G
EU498682.1 198/01/FPLV/Italy/2001	A	G	T	S	G	G	A	G	G	C	A	A	G	T	T	V	C	A	A		C	C	A		G	A	C	D	G	G	T		G	G	T	G	C	A	A	Q	C	C	T	P	G	C	T	A	G
EU498683.1 41/02/FPLV/Italy/2002	A	G	T	S	G	G	A	G	G	C	A	A	G	T	T	V	C	A	A		C	C	A		G	A	C	D	G	G	T		G	G	T	G	C	A	A	Q	C	C	T	P	G	C	T	A	G
EU498684.1 103/02/02/FPLV/Italy/2002	A	G	T	S	G	G	A	G	G	C	A	A	G	T	T	V	C	A	A		C	C	A		G	A	C	D	G	G	T		G	G	T	G	C	A	A	Q	C	C	T	P	G	C	T	A	G
EU498685.1 150/03/02/FPLV/Italy/2003	A	G	T	S	G	G	A	G	G	C	A	A	G	T	T	V	C	A	A		C	C	A		G	A	C	D	G	G	T		G	G	T	G	C	A	A	Q	C	C	T	P	G	C	T	A	G
EU498686.1 189/03/02/FPLV/Italy/2003	A	G	T	S	G	G	A	G	G	C	A	A	G	T	T	V	C	A	A		C	C	A		G	A	C	D	G	G	T		G	G	T	G	C	A	A	Q	C	C	T	P	G	C	T	A	G
EU498687.1 300/03/FPLV/Italy/2004	A	G	T	S	G	G	A	G	G	C	A	A	G	T	T	V	C	A	A		C	C	A		G	A	C	D	G	G	T		G	G	T	G	C	A	A	Q	C	C	T	P	G	C	T	A	G
EU498688.1 134/04-1/02/FPLV/Italy/2004	A	G	T	S	G	G	A	G	G	C	A	A	G	T	T	V	C	A	A		C	C	A		G	A	C	D	G	G	T		G	G	T	G	C	A	A	Q	C	C	T	P	G	C	T	A	G
EU498689.1 134/04-2/02/FPLV/Italy/2004	A	G	T	S	G	G	A	G	G	C	A	A	G	T	T	V	C	A	A		C	C	A		G	A	C	D	G	G	T		G	G	T	G	C	A	A	Q	C	C	T	P	G	C	T	A	G
EU498690.1 134/04-3/02/FPLV/Italy/2004	A	G	T	S	G	G	A	G	G	C	A	A	G	T	T	V	C	A	A		C	C	A		G	A	C	D	G	G	T		G	G	T	G	C	A	A	Q	C	C	T	P	G	C	T	A	G
EU498691.1 134/04-5/FPLV/Italy/2004	A	G	T	S	G	G	A	G	G	C	A	A	G	T	T	V	C	A	A		C	C	A		G	A	C	D	G	G	T		G	G	T	G	C	A	A	Q	C	C	T	P	G	C	T	A	G
EU498692.1 143/04/FPLV/Italy/2004	A	G	T	S	G	G	A	G	G	C	A	A	G	T	T	V	C	A	A		C	C	A		G	A	C	D	G	G	T		G	G	T	G	C	A	A	Q	C	C	T	P	G	C	T	A	G
EU498693.1 355/04/02/FPLV/Italy/2004	A	G	T	S	G	G	A	G	G	C	A	A	G	T	T	V	C	A	A		C	C	A		G	A	C	D	G	G	T		G	G	T	G	C	A	A	Q	C	C	T	P	G	C	T	A	G
EU498694.1 20/05/FPLV/Italy/2005	A	G	T	S	G	G	A	G	G	C	A	A	G	T	T	V	C	A	A		C	C	A		G	A	C	D	G	G	T		G	G	T	G	C	A	A	Q	C	C	T	P	G	C	T	A	G
EU498695.1 119/05/FPLV/Italy/2005	A	G	T	S	G	G	A	G	G	C	A	A	G	T	T	V	C	A	A		C	C	A		G	A	C	D	G	G	T		G	G	T	G	C	A	A	Q	C	C	T	P	A	C	T	T	G
EU498696.1 22/06/FPLV/Italy/2006	A	G	T	S	G	G	A	G	G	C	A	A	G	T	T	V	C	A	A		C	C	A		G	A	C	D	G	G	T		G	G	T	G	C	A	A	Q	C	C	T	P	G	C	T	A	G
EU498697.1 42/06-G1/FPLV/Italy/2006	A	G	T	S	G	G	A	G	G	C	A	A	G	T	T	V	C	A	A		C	C	A		G	A	C	D	G	G	T		G	G	T	G	C	A	A	Q	C	C	T	P	G	C	T	A	G
EU498698.1 42/06-G2/FPLV/Italy/2006	A	G	T	S	G	G	A	G	G	C	A	A	G	T	T	V	C	A	A		C	C	A		G	A	C	D	G	G	T		G	G	T	G	C	A	A	Q	C	C	T	P	G	C	T	A	G
EU498699.1 42/06-G3/FPLV/Italy/2006	A	G	T	S	G	G	A	G	G	C	A	A	G	T	T	V	C	A	A		C	C	A		G	A	C	D	G	G	T		G	G	T	G	C	A	A	Q	C	C	T	P	G	C	T	A	G
EU498700.1 42/06-G4/FPLV/Italy/2006	A	G	T	S	G	G	A	G	G	C	A	A	G	T	T	V	C	A	A		C	C	A		G	A	C	D	G	G	T		G	G	T	G	C	A	A	Q	C	C	T	P	G	C	T	A	G
EU498701.1 42/06-G5/FPLV/Italy/2006	A	G	T	S	G	G	A	G	G	C	A	A	G	T	T	V	C	A	A		C	C	A		G	A	C	D	G	G	T		G	G	T	G	C	A	A	Q	T	C	T	S	G	C	T	A	G
EU498702.1 42/06-G6/FPLV/Italy/2006	A	G	T	S	G	G	A	G	G	C	A	A	G	T	T	V	C	A	A		C	C	A		G	A	C	D	G	G	T		G	G	T	G	C	A	A	Q	C	C	T	P	G	C	T	A	G
EU498703.1 42/06-G7/FPLV/Italy/2006	A	G	T	S	G	G	A	G	G	C	A	A	G	T	T	V	C	A	A		C	C	A		G	A	C	D	G	G	T		G	G	T	G	C	A	A	Q	C	C	T	P	G	C	T	A	G
EU498704.1 42/06-G8/FPLV/Italy/2006	A	G	T	S	G	G	A	G	G	C	A	A	G	T	T	V	C	A	A		C	C	A		G	A	C	D	G	G	T		G	G	T	G	C	A	A	Q	C	C	T	P	G	C	T	A	G
EU498705.1 42/06-G10/FPLV/Italy/2006	A	G	T	S	G	G	A	G	G	C	A	A	G	T	T	V	C	A	A		C	C	A		G	A	C	D	G	G	T		G	G	T	G	C	A	A	Q	C	C	T	P	G	C	T	A	G
EU498706.1 42/06-G11/FPLV/Italy/2006	A	G	T	S	G	G	A	G	G	C	A	A	G	T	T	V	C	A	A		C	C	A		G	A	C	D	G	G	T		G	G	T	G	C	A	A	Q	C	C	T	P	G	C	T	A	G
EU498707.1 42/06-12/FPLV/Italy/2006	A	G	T	S	G	G	A	G	G	C	A	A	G	T	T	V	C	A	A		C	C	A		G	A	C	D	G	G	T		G	G	T	G	C	A	A	Q	T	C	T	S	G	C	T	A	G
EU498708.1 42/06-G14/FPLV/Italy/2006	A	G	T	S	G	G	A	G	G	C	A	A	G	T	T	V	C	A	A		C	C	A		G	A	C	D	G	G	T		G	G	T	G	C	A	A	Q	C	C	T	P	G	C	T	A	G
EU498709.1 42/06-G16/FPLV/Italy/2006	A	G	T	S	G	G	A	G	G	C	A	A	G	T	T	V	C	A	A		C	C	A		G	A	C	D	G	G	T		G	G	T	G	C	A	A	Q	C	C	T	P	G	C	T	A	G
EU498710.1 42/06-17/FPLV/Italy/2006	A	G	T	S	G	G	A	G	G	C	A	A	G	T	T	V	C	A	A		C	C	A		G	A	C	D	G	G	T		G	G	T	G	C	A	A	Q	C	C	T	P	G	C	T	A	G
EU498711.1 42/06-18/FPLV/Italy/2006	A	G	T	S	G	G	A	G	G	C	A	A	G	T	T	V	C	A	A		C	C	A		G	A	C	D	G	G	T		G	G	T	G	C	A	A	Q	C	C	T	P	A	C	T	T	G
EU498712.1 42/06-G19/FPLV/Italy/2006	A	G	T	S	G	G	A	G	G	C	A	A	G	T	T	V	C	A	A		C	C	A		G	A	C	D	G	G	T		G	G	T	G	C	A	A	Q	C	C	T	P	G	C	T	A	G
EU498713.1 97/06-10/FPLV/United Kingdom/2006	A	G	T	S	G	G	A	G	G	C	A	A	G	T	T	V	C	A	A		C	C	A		G	A	C	D	G	G	T		G	G	T	G	C	A	A	Q	C	C	T	P	G	C	T	A	G
EU498714.1 97/06-11/FPLV/United Kingdom/2006	A	G	T	S	G	G	A	G	G	C	A	A	G	T	T	V	C	A	A		C	C	A		G	A	C	D	G	G	T		G	G	T	G	C	A	A	Q	C	C	T	P	G	C	T	A	G
EU498715.1 228/06/FPLV/Italy/2006	A	G	T	S	G	G	A	G	G	C	A	A	G	T	T	V	C	A	A		C	C	A		G	A	C	D	G	G	T		G	G	T	G	C	A	A	Q	C	C	T	P	G	C	T	A	G
EU498716.1 50/07-1/FPLV/United kingdom/2007	A	G	T	S	G	G	A	G	G	C	A	A	G	T	T	V	C	A	A		C	C	A		G	A	C	D	G	G	T		G	G	T	G	C	A	A	Q	C	C	T	P	G	C	T	A	G
EU498717.1 50/07-2/FPLV/United kingdom/2007	A	G	T	S	G	G	A	G	G	C	A	A	G	T	T	V	C	A	A		C	C	A		G	A	C	D	G	G	T		G	G	T	G	C	A	A	Q	C	C	T	P	G	C	T	A	G
EU498718.1 443/07/FPLV/Italy/2007	A	G	T	S	G	G	A	G	G	C	A	A	G	T	T	V	C	A	A		C	C	A		G	A	C	D	G	G	T		G	G	T	G	C	A	A	Q	C	C	T	P	G	C	T	A	G
EU498719.1 490/07/FPLV/United kingdom/2007	A	G	T	S	G	G	A	G	G	C	A	A	G	T	T	V	C	A	A		C	C	A		G	A	C	D	G	G	T		G	G	T	G	C	A	A	Q	C	C	T	P	G	C	T	A	G
EU498720.1 498/07/FPLV/Italy/2007	A	G	T	S	G	G	A	G	G	C	A	A	G	T	T	V	C	A	A		C	C	A		G	A	C	D	G	G	T		G	G	T	G	C	A	A	Q	C	C	T	P	G	C	T	A	G
EU697383.1 HT-262/FPLV/Tiger/China/Heilongjiang/2007	A	G	T	S	G	G	A	G	G	C	A	A	G	T	T	V	C	A	A		C	C	A		G	A	C	D	G	G	T		G	G	T	G	C	A	A	Q	C	C	T	P	G	C	T	A	G
EU697384.1 HT-290/FPLV/Tiger/China/Heilongjiang/2007	A	G	T	S	G	G	A	G	G	C	A	A	G	T	T	V	C	A	A		C	C	A		G	A	C	D	G	G	T		G	G	T	G	C	A	A	Q	C	C	T	P	G	C	T	A	G
EU697386.1 HT-374/FPLV/Tiger/China/Heilongjiang/2007	A	G	T	S	G	G	A	G	G	C	A	A	G	T	T	V	C	A	A		C	C	A		G	A	C	D	G	G	T		G	G	T	G	C	A	A	Q	C	C	T	P	G	C	T	A	G
EU697387.1 HT-163/FPLV/Tiger/China/Heilongjiang/2007	A	G	T	S	G	G	A	G	G	C	A	A	G	T	T	V	C	A	A		C	C	A		G	A	C	D	G	G	T		G	G	T	G	C	A	A	Q	C	C	T	P	G	C	T	A	G
EU698028.1 Tai an/BFPV/Blue fox/Shandong/China/2007	A	G	T	S	G	G	A	G	G	C	A	A	G	T	T	V	C	A	A		C	C	A		G	A	C	D	G	G	T		G	G	T	G	C	A	A	Q	C	C	T	P	G	C	T	A	G
FJ231389.1 BJ-22/FPLV/Monkey/Beijing/China/2008	A	G	T	S	G	G	A	G	G	C	A	A	G	T	T	V	C	A	A		C	C	A		G	A	C	D	G	G	T		G	G	T	G	C	A	A	Q	C	C	T	P	G	C	T	A	G
FJ405225.1 FPLV/Tiger/Sichuan/China/2008	A	G	T	S	G	G	A	G	G	C	A	A	G	T	T	V	C	A	A		C	C	A		G	A	C	D	G	G	T		G	G	T	G	C	A	A	Q	C	C	T	P	G	C	T	A	G
FJ936171.1 ChangC2007/FPLV/Jilin/China/2008	A	G	T	S	G	G	A	G	G	C	A	A	G	T	T	V	C	A	A		C	C	A		G	A	C	D	G	G	T		G	G	T	G	C	A	A	Q	C	C	T	P	G	C	T	A	G
GQ857595.1 BFPV/FPLV/Blue fox/Shandong/China/2008	A	G	T	S	G	G	A	G	G	C	A	A	G	T	T	V	C	A	A		C	C	A		G	A	C	D	G	G	T		G	G	T	G	C	A	A	Q	C	C	T	P	G	C	T	A	G
HQ184189.1 K2/FPLV/South Korea/2008	A	G	T	S	G	G	A	G	G	C	A	A	G	T	T	V	C	A	A		C	C	A		G	A	C	D	G	G	T		G	G	T	G	C	A	A	Q	C	C	T	P	G	C	T	A	G
HQ184190.1 K3/FPLV/South Korea/2008	A	G	T	S	G	G	A	G	G	C	A	A	G	T	T	V	C	A	A		C	C	A		G	A	C	D	G	G	T		G	G	T	G	C	A	A	Q	C	C	T	P	G	C	T	A	G
HQ184191.1 K4/FPLV/South Korea/2008	A	G	T	S	G	G	A	G	G	C	A	A	G	T	T	V	C	A	A		C	C	A		G	A	C	D	G	G	T		G	G	T	G	C	A	A	Q	C	C	T	P	G	C	T	A	G
HQ184192.1 K7/FPLV/South Korea/2008	A	G	T	S	G	G	A	G	G	C	A	A	G	T	T	V	C	A	A		C	C	A		G	A	C	D	G	G	T		G	G	T	G	C	A	A	Q	C	C	T	P	G	C	T	A	G
HQ184193.1 K22/FPLV/South Korea/2008	A	G	T	S	G	G	A	G	G	C	A	A	G	T	T	V	C	A	A		C	C	A		G	A	C	D	G	G	T		G	G	T	G	C	A	A	Q	C	C	T	P	G	C	T	A	G
HQ184194.1 K23/FPLV/South Korea/2008	A	G	T	S	G	G	A	G	G	C	A	A	G	T	T	V	C	A	A		C	C	A		G	A	C	D	G	G	T		G	G	T	G	C	A	A	Q	C	C	T	P	G	C	T	A	G
HQ184195.1 K49/FPLV/South Korea/2008	A	G	T	S	G	G	A	G	G	C	A	A	G	T	T	V	C	A	A		C	C	A		G	A	C	D	G	G	T		G	G	T	G	C	A	A	Q	C	C	T	P	G	C	T	A	G
HQ184196.1 K50/FPLV/South Korea/2008	A	G	T	S	G	G	A	G	G	C	A	A	G	T	T	V	C	A	A		C	C	A		G	A	C	D	G	G	T		G	G	T	G	C	A	A	Q	C	C	T	P	G	C	T	A	G
HQ184197.1 KS11/FPLV/South Korea/2008	A	G	T	S	G	G	A	G	G	C	A	A	G	T	T	V	C	A	A		C	C	A		G	A	C	D	G	G	T		G	G	T	G	C	A	A	Q	C	C	T	P	G	C	T	A	G
HQ184198.1 KS18/FPLV/South Korea/2008	A	G	T	S	G	G	A	G	G	C	A	A	G	T	T	V	C	A	A		C	C	A		G	A	C	D	G	G	T		G	G	T	G	C	A	A	Q	C	C	T	P	G	C	T	A	G
HQ184199.1 KS23/FPLV/South Korea/2008	A	G	T	S	G	G	A	G	G	C	A	A	G	T	T	V	C	A	A		C	C	A		G	A	C	D	G	G	T		G	G	T	G	C	A	A	Q	C	C	T	P	G	C	T	A	G
HQ184200.1 KS42/FPLV/South Korea/2008	A	G	T	S	G	G	A	G	G	C	A	A	G	T	T	V	C	A	A		C	C	A		G	A	C	D	G	G	T		G	G	T	G	C	A	A	Q	C	C	T	P	G	C	T	A	G
HQ184201.1 KS45/FPLV/South Korea/2008	A	G	T	S	G	G	A	G	G	C	A	A	G	T	T	V	C	A	A		C	C	A		G	A	C	D	G	G	T		G	G	T	G	C	A	A	Q	C	C	T	P	G	C	T	A	G
HQ184202.1 KS47/FPLV/South Korea/2008	A	G	T	S	G	G	A	G	G	C	A	A	G	T	T	V	C	A	A		C	C	A		G	A	C	D	G	G	T		G	G	T	G	C	A	A	Q	C	C	T	P	G	C	T	A	G
HQ184203.1 KS58/FPLV/South Korea/2008	A	G	T	S	G	G	A	G	G	C	A	A	G	T	T	V	C	A	A		C	C	A		G	A	C	D	G	G	T		G	G	T	G	C	A	A	Q	C	C	T	P	G	C	T	A	G
HQ184204.1 KS2/FPLV/South Korea/2008	A	G	T	S	G	G	A	G	G	C	A	A	G	T	T	V	C	A	A		C	C	A		G	A	C	D	G	G	T		G	G	T	G	C	A	A	Q	C	C	T	P	G	C	T	A	G
JF422105.2 PT09/FPLV/Egyptian mongoose/2009	A	G	T	S	G	G	A	G	G	C	A	A	G	T	T	V	C	A	A		C	C	A		G	A	C	D	G	G	T		G	G	T	G	C	A	A	Q	C	C	T	P	G	C	T	A	G
JN867593.1 CA/208-A//10/FPLV/Procyon lotor(Raccoon)/USA/2010	A	G	T	S	G	G	A	G	G	C	A	A	G	T	T	V	C	A	A		C	C	A		G	A	C	D	G	G	T		G	G	T	G	C	A	A	Q	C	C	T	P	G	C	T	A	G
JN867594.1 NJ/RPV-6/90/FPLV/Procyon lotor(Raccoon)/USA/1990	A	G	T	S	G	G	A	G	G	C	A	A	G	T	T	V	C	A	A		C	C	A		G	A	C	D	G	G	T		G	G	T	G	C	A	A	Q	C	C	T	P	G	C	T	A	G
JN867595.1 TX/Rac2.2/78/FPLV/Procyon lotor(Raccoon)/USA/1978	A	G	T	S	G	G	A	G	G	C	A	A	G	T	A	V	C	A	A		C	C	A		G	A	C	D	G	G	T		G	G	T	G	C	A	A	Q	C	C	T	P	G	C	T	A	G
JN867596.1 TX/Rac1.2/78/FPLV/Procyon lotor(Raccoon)/USA/1978	A	G	T	S	G	G	A	G	G	C	A	A	G	T	T	V	C	A	A		C	C	A		G	A	C	D	G	G	T		G	G	T	G	C	A	A	Q	C	C	T	P	G	C	T	A	G
JX048608.1 1/FPLV/Taiwan/China/2011	A	G	T	S	G	G	A	G	G	C	A	A	G	T	T	V	C	A	A		C	C	A		G	A	C	D	G	G	T		G	G	T	G	C	A	A	Q	C	C	T	P	G	C	T	A	G
JX475245.1 CO/952/10/FPLV/Puma concolor/USA/2010	A	G	T	S	G	G	A	G	G	C	A	A	G	T	T	V	C	A	A		C	C	A		G	A	C	D	G	G	T		G	G	T	G	C	A	A	Q	C	C	T	P	G	C	T	A	G
JX475253.1 CO/546/10/FPLV/Puma concolor/USA/2010	A	G	T	S	G	G	A	G	G	C	A	A	G	T	T	V	C	A	A		C	C	A		G	A	C	D	G	G	T		G	G	T	G	C	A	A	Q	C	C	T	P	G	C	T	A	G
JX475254.1 CO/977/10/FPLV/Puma concolor/USA/2010	A	G	T	S	G	G	A	G	G	C	A	A	G	T	T	V	C	A	A		C	C	A		G	A	C	D	G	G	T		G	G	T	G	C	A	A	Q	C	C	T	P	G	C	T	A	G
JX475256.1 CO/1103/11/FPLV/Puma concolor/USA/2011	A	G	T	S	G	G	A	G	G	G	A	G	G	T	T	V	C	A	A		C	C	A		G	A	C	D	G	G	T		G	G	T	G	C	A	A	Q	C	C	T	P	G	C	T	A	G
JX475259.1 CO/545/10/FPLV/Puma concolor/USA/2010	A	G	T	S	G	G	A	G	G	C	A	A	G	T	T	V	C	A	A		C	C	A		G	A	C	D	G	G	T		G	G	T	G	C	A	A	Q	C	C	T	P	G	C	T	A	G
JX475270.1 GA/1/12/FPLV/Puma concolor/USA/2012	A	G	T	S	G	G	A	G	G	C	A	A	G	T	T	V	C	A	A		C	C	A		G	A	C	D	G	G	T		G	G	T	G	C	A	A	Q	C	C	T	P	G	C	T	A	G
KC473946.1 GD(12/09/YGP)/FPLV/China/Guangdong/2012	A	G	T	S	G	G	A	G	G	C	A	A	G	T	T	V	C	A	A		C	C	A		G	A	C	D	G	G	T		G	G	T	G	C	A	A	Q	C	C	T	P	G	C	T	A	G
KJ813893.1 ND/979/FPLV/Bobcat/USA/2013	A	G	T	S	G	G	A	G	A	C	A	T	G	T	T	V	C	A	A		C	C	A		G	A	C	D	G	G	T		G	G	T	G	C	A	A	Q	C	C	T	P	G	C	T	A	G
KJ813894.1 MA/190/FPLV/Raccoon/USA/2012	A	G	T	S	G	G	A	G	G	C	A	A	G	T	T	V	C	A	A		C	C	A		G	A	C	D	G	G	T		G	G	T	G	C	A	A	Q	C	C	T	P	G	C	T	A	G
KJ813895.1 MA/188/FPLV/Raccoon/USA/2012	A	G	T	S	G	G	A	G	G	C	A	A	G	T	T	V	C	A	A		C	C	A		G	A	C	D	G	G	T		G	G	T	G	C	A	A	Q	C	C	T	P	G	C	T	A	G
KM624023.1 TX/Rac3/FPLV/Raccoon/USA/1978	A	G	T	S	G	G	A	G	G	C	A	A	G	T	A	V	C	A	A		C	C	A		G	A	C	D	G	G	T		G	G	T	G	C	A	A	Q	C	C	T	P	G	C	T	A	G
KT240128.1 PT020/06/FPLV/Portugal/2006	A	G	T	S	G	G	A	G	G	C	A	A	G	T	T	V	C	A	A		C	C	A		G	A	C	D	G	G	T		G	G	T	G	C	A	A	Q	C	C	T	P	G	C	T	A	G
KT240129.1 PT001/07/FPLV/Portugal/2007	A	G	T	S	G	G	A	G	G	C	A	A	G	T	T	V	C	A	A		C	C	A		G	A	C	D	G	G	T		G	G	T	G	C	A	A	Q	C	C	T	P	G	C	T	A	G
KT240130.1 PT005/08/FPLV/Portugal/2008	A	G	T	S	G	G	A	G	G	C	A	A	G	T	T	V	C	A	A		C	C	A		G	A	C	D	G	G	T		G	G	T	G	C	A	A	Q	C	C	T	P	G	C	T	A	G
KT240131.1 PT022/08/FPLV/Portugal/2008	A	G	T	S	G	G	A	G	G	C	A	A	G	T	T	V	C	A	A		C	C	A		G	A	C	D	G	G	T		G	G	T	G	C	A	A	Q	C	C	T	P	G	C	T	A	G
KT240132.1 PT183/12/FPLV/Portugal/2012	A	G	T	S	G	G	A	G	G	C	A	A	G	T	T	V	C	A	A		C	C	A		G	A	C	D	G	G	T		G	G	T	G	C	A	A	Q	C	C	T	P	G	C	T	A	G
KT240133.1 PT083/13/FPLV/Portugal/2013	A	G	T	S	G	G	A	G	G	C	A	A	G	T	T	V	C	A	A		C	C	A		G	A	C	D	G	G	T		G	G	T	G	C	A	A	Q	C	C	T	P	G	C	T	A	G
KT240134.1 PT210/13/FPLV/Portugal/2013	A	G	T	S	G	G	A	G	G	C	A	A	G	T	T	V	C	A	A		C	C	A		G	A	C	D	G	G	T		G	G	T	G	C	A	A	Q	C	C	T	P	G	C	T	A	G
KT240135.1 PT264/14/FPLV/Portugal/2014	A	G	T	S	G	G	A	G	G	C	A	A	G	T	T	V	C	A	A		C	C	A		G	A	C	D	G	G	T		G	G	T	G	C	A	A	Q	C	C	T	P	G	C	T	A	G
KT240136.1 PT271/14/FPLV/Portugal/2014	A	G	T	S	G	G	A	G	G	C	A	A	G	T	T	V	C	A	A		C	C	A		G	A	C	D	G	G	T		G	G	T	G	C	A	A	Q	C	C	T	P	G	C	T	A	G
KU248456.1 PT001/06/FPLV/Portugal/2006	A	G	T	S	G	G	A	G	G	C	A	A	G	T	T	V	C	A	A		C	C	A		G	A	C	D	G	G	T		G	G	T	G	C	A	A	Q	C	C	T	P	G	C	T	A	G
KU248457.1 PT002/06/FPLV/Portugal/2006	A	G	T	S	G	G	A	G	G	C	A	A	G	T	T	V	C	A	A		C	C	A		G	A	C	D	G	G	T		G	G	T	G	C	A	A	Q	C	C	T	P	G	C	T	A	G
KU248458.1 PT003/06/FPLV/Portugal/2006	A	G	T	S	G	G	A	G	G	C	A	A	G	T	T	V	C	A	A		C	C	A		G	A	C	D	G	G	T		G	G	T	G	C	A	A	Q	C	C	T	P	G	C	T	A	G
KU248459.1 PT004/06/FPLV/Portugal/2006	A	G	T	S	G	G	A	G	G	C	A	A	G	T	T	V	C	A	A		C	C	A		G	A	C	D	G	G	T		G	G	T	G	C	A	A	Q	C	C	T	P	G	C	T	A	G
KU248460.1 PT005/06/FPLV/Portugal/2006	A	G	T	S	G	G	A	G	G	C	A	A	G	T	T	V	C	A	A		C	C	A		G	A	C	D	G	G	T		G	G	T	G	C	A	A	Q	C	C	T	P	G	C	T	A	G
KU248461.1 PT006/06/FPLV/Portugal/2006	A	G	T	S	G	G	A	G	G	C	A	A	G	T	T	V	C	A	A		C	C	A		G	A	C	D	G	G	T		G	G	T	G	C	A	A	Q	C	C	T	P	G	C	T	A	G
KU248462.1 PT002/07/FPLV/Portugal/2007	A	G	T	S	G	G	A	G	G	C	A	A	G	T	T	V	C	A	A		C	C	A		G	A	C	D	G	G	T		G	G	T	G	C	A	A	Q	C	C	T	P	G	C	T	A	G
KU248463.1 PT015/08/FPLV/Portugal/2008	A	G	T	S	G	G	A	G	G	C	A	A	G	T	T	V	C	A	A		C	C	A		G	A	C	D	G	G	T		G	G	T	G	C	A	A	Q	C	C	T	P	G	C	T	A	G
KU248464.1 PT265/14/FPLV/Portugal/2014	A	G	T	S	G	G	A	G	G	C	A	A	G	T	T	V	C	A	A		C	C	A		G	A	C	D	G	G	T		G	G	T	G	C	A	A	Q	C	C	T	P	G	C	T	A	G
M10824.1 FPLV/USA/1985	A	G	T	S	G	G	A	G	G	C	A	A	G	T	T	V	C	A	A		C	C	A		G	A	C	D	G	G	T		G	G	T	G	C	A	A	Q	C	C	T	P	G	C	T	A	G
M23255.1 CPV-d/CPV-2/USA/1982	A	G	T	S	G	G	A	G	G	C	A	A	G	T	T	V	C	A	A		C	C	A		G	A	C	D	G	G	T		G	G	T	G	C	A	A	Q	C	C	T	P	G	C	T	A	G
M24002.1 Philips Roxane/FPLV/Vaccine strains/USA/1988	A	G	T	S	G	G	A	G	G	C	A	A	G	T	T	V	C	A	A		C	C	A		G	A	C	D	G	G	T		G	G	T	G	C	A	A	Q	C	C	T	P	G	C	T	A	G
M24004.1 CU4/FPV-b/USA/1970	A	G	T	S	G	G	A	G	G	C	A	A	G	T	T	V	C	A	A		C	C	A		G	A	C	D	G	G	T		G	G	T	G	C	A	A	Q	C	C	T	P	G	C	T	A	G
MF541119.1 BC-02/16/FPLV/Jilin/China/2016	A	G	T	S	G	G	A	G	G	C	A	A	G	T	T	V	C	A	A		C	C	A		G	A	C	D	G	G	T		G	G	T	G	C	A	A	Q	C	C	T	P	G	C	T	A	G
MF541120.1 BJ-03/16/FPLV/Beijing/China/2016	A	G	T	S	G	G	A	G	G	C	A	A	G	T	T	V	C	A	A		C	C	A		G	A	C	D	G	G	T		G	G	T	G	C	A	A	Q	C	C	T	P	G	C	T	A	G
MF541121.1 CC-02/16/FPLV/Jilin/China/2016	A	G	T	S	G	G	A	G	G	C	A	A	G	T	T	V	C	A	A		C	C	A		G	A	C	D	G	G	T		G	G	T	G	C	A	A	Q	C	C	T	P	G	C	T	A	G
MF541122.1 HRB-01/16/FPLV/Heilongjiang/China/2016	A	G	T	S	G	G	A	G	G	C	A	A	G	T	T	V	C	A	A		C	C	A		G	A	C	D	G	G	T		G	G	T	G	C	A	A	Q	C	C	T	P	G	C	T	A	G
MF541123.1 JL-01/17-03/FPLV/Jilin/China/2017	A	G	T	S	G	G	A	G	G	C	A	A	G	T	T	V	C	A	A		C	C	A		G	A	C	D	G	G	T		G	G	T	G	C	A	A	Q	C	C	T	P	G	C	T	A	G
MF541124.1 JL-03/17-05/FPLV/Jilin/China/201	A	G	T	S	G	G	A	G	G	C	A	A	G	T	T	V	C	A	A		C	C	A		G	A	C	D	G	G	T		G	G	T	G	C	A	A	Q	C	C	T	P	G	C	T	A	G
MF541125.1 JL-04/16/FPLV/Jilin/China/2016	A	G	T	S	G	G	A	G	G	C	A	A	G	T	T	V	C	A	A		C	C	A		G	A	C	D	G	G	T		G	G	T	G	C	A	A	Q	C	C	T	P	G	C	T	A	G
MF541126.1 JL-04/17-03/FPLV/Jilin/China/2017	A	G	T	S	G	G	A	G	G	C	A	A	G	T	T	V	C	A	A		C	C	A		G	A	C	D	G	G	T		G	G	T	G	C	A	A	Q	C	C	T	P	G	C	T	A	G
MF541127.1 JL-07/17-05/FPLV/Jilin/China/2017	A	G	T	S	G	G	A	G	G	C	A	A	G	T	T	V	C	A	A		C	C	A		G	A	C	D	G	G	T		G	G	T	G	C	A	A	Q	C	C	T	P	G	C	T	A	G
MF541128.1 JL-10/17-06/FPLV/Jilin/China/2017	A	G	T	S	G	G	A	G	G	C	A	A	G	T	T	V	C	A	A		C	C	A		G	A	C	D	G	G	T		G	G	T	G	C	A	A	Q	C	C	T	P	G	C	T	A	G
MF541129.1 JL-12/17-05/FPLV/Jilin/China/2017	A	G	T	S	G	G	A	G	G	C	A	A	G	T	T	V	C	A	A		C	C	A		G	A	C	D	G	G	T		G	G	T	G	C	A	A	Q	C	C	T	P	G	C	T	A	G
MF541130.1 JL-19/17-06/FPLV/Jilin/China/2017	A	G	T	S	G	G	A	G	G	C	A	A	G	T	T	V	C	A	A		C	C	A		G	A	C	D	G	G	T		G	G	T	G	C	A	A	Q	C	C	T	P	G	C	T	A	G
MF541131.1 JL-20/17-05/FPLV/Jilin/China/2017	A	G	T	S	G	G	A	G	G	C	A	A	G	T	T	V	C	A	A		C	C	A		G	A	C	D	G	G	T		G	G	T	G	C	A	A	Q	C	C	T	P	G	C	T	A	G
MF541132.1 JL-24/17-05/FPLV/Jilin/China/2017	A	G	T	S	G	G	A	G	G	C	A	A	G	T	T	V	C	A	A		C	C	A		G	A	C	D	G	G	T		G	G	T	G	C	A	A	Q	C	C	T	P	G	C	T	A	G
MF541133.1 JL-28/17-05/FPLV/Jilin/China/2017	A	G	T	S	G	G	A	G	G	C	A	A	G	T	T	V	C	A	A		C	C	A		G	A	C	D	G	G	T		G	G	T	G	C	A	A	Q	C	C	T	P	G	C	T	A	G
MF541134.1 JL-29/17-05/FPLV/Jilin/China/2017	A	G	T	S	G	G	A	G	G	C	A	A	G	T	T	V	C	A	A		C	C	A		G	A	C	D	G	G	T		G	G	T	G	C	A	A	Q	C	C	T	P	G	C	T	A	G
MF541135.1 JL-33/17-05/FPLV/Jilin/China/2017	A	G	T	S	G	G	A	G	G	C	A	A	G	T	T	V	C	A	A		C	C	A		G	A	C	D	G	G	T		G	G	T	G	C	A	A	Q	C	C	T	P	G	C	T	A	G
MF541136.1 JL-34/17-05/FPLV/Jilin/China/2017	A	G	T	S	G	G	A	G	G	C	A	A	G	T	T	V	C	A	A		C	C	A		G	A	C	D	G	G	T		G	G	T	G	C	A	A	Q	C	C	T	P	G	C	T	A	G
MF541137.1 JL-40/17-05/FPLV/Jilin/China/2017	A	G	T	S	G	G	A	G	G	C	A	A	G	T	T	V	C	A	A		C	C	A		G	A	C	D	G	G	T		G	G	T	G	C	A	A	Q	C	C	T	P	G	C	T	A	G
MF541138.1 JL-47/17-05/FPLV/Jilin/China/2017	A	G	T	S	G	G	A	G	G	C	A	A	G	T	T	V	C	A	A		C	C	A		G	A	C	D	G	G	T		G	G	T	G	C	A	A	Q	C	C	T	P	G	C	T	A	G
MF541139.1 JT-01/17-03/FPLV/Jilin/China/2017	A	G	T	S	G	G	A	G	G	C	A	A	G	T	T	V	C	A	A		C	C	A		G	A	C	D	G	G	T		G	G	T	G	C	A	A	Q	C	C	T	P	G	C	T	A	G
MF541140.1 SP-01/16/FPLV/Jilin/China/2016	A	G	T	S	G	G	A	G	G	C	A	A	G	T	T	V	C	A	A		C	C	A		G	A	C	D	G	G	T		G	G	T	G	C	A	A	Q	C	C	T	P	G	C	T	A	G
MH329286.1 F2016019/FPLV/Henan/China/2016	A	G	T	S	G	G	A	G	G	C	A	A	G	T	T	V	C	A	A		C	C	A		G	A	C	D	G	G	T		G	G	T	G	C	A	A	Q	C	C	T	P	G	C	T	A	G
MH669800.1 VT01/FPLV/Prionodon linsang/Thailand/2015	A	G	T	S	G	G	A	G	G	C	A	A	G	T	T	V	C	A	A		C	C	A		G	A	C	D	G	G	T		G	G	T	G	C	A	A	Q	C	C	T	P	G	C	T	A	G
MK266782.1 Haerbin-05/FPLV/Heilongjiang/China/2017	A	G	T	S	G	G	A	G	G	C	A	A	G	T	T	V	C	A	A		C	C	A		G	A	C	D	G	G	T		G	G	T	G	C	A	A	Q	C	C	T	P	G	C	T	A	G
MK266783.1 Haerbin-01/FPLV/Heilongjiang/China/2018	A	G	T	S	G	G	A	G	G	C	A	A	G	T	T	V	C	A	A		C	C	A		G	A	C	D	G	G	T		G	G	T	G	C	A	A	Q	C	C	T	P	G	C	T	A	G
MK266784.1 Haerbin-13/FPLV/Heilongjiang/China/2017	A	G	T	S	G	G	A	G	G	C	A	A	G	T	T	V	C	A	A		C	C	A		G	A	C	D	G	G	T		G	G	T	G	C	A	A	Q	C	C	T	P	G	C	T	A	G
MK266785.1 Shenyang-5/FPLV/Liaoning/China/2018	A	G	T	S	G	G	A	G	G	C	A	A	G	T	T	V	C	A	A		C	C	A		G	A	C	D	G	G	T		G	G	T	G	C	A	A	Q	C	C	T	P	G	C	T	A	G
MK266786.1 Shenyang-19/FPLV/Liaoning/China/2018	A	G	T	S	G	G	A	G	G	C	A	A	G	T	T	V	C	A	A		C	C	A		G	A	C	D	G	G	T		G	G	T	G	C	A	A	Q	C	C	T	P	G	C	T	A	G
MK266787.1 Shenyang-41/FPLV/Liaoning/China/2018	A	G	T	S	G	G	A	G	G	C	A	A	G	T	T	V	C	A	A		C	C	A		G	A	C	D	G	G	T		G	G	T	G	C	A	A	Q	C	C	T	P	G	C	T	A	G
MK266788.1 Guiyang01/FPLV/Guizhou/China/2017	A	G	T	S	G	G	A	G	G	C	A	A	G	T	T	V	C	A	A		C	C	A		G	A	C	D	G	G	T		G	G	T	G	C	A	A	Q	C	C	T	P	G	C	T	A	G
MK266789.1 Guiyang01/FPLV/Guizhou/China/2017	A	G	T	S	G	G	A	G	G	C	A	A	G	T	T	V	C	A	A		C	C	A		G	A	C	D	G	G	T		G	G	T	G	C	A	A	Q	C	C	T	P	G	C	T	A	G
MK266790.1 Chengdu-03/FPLV/Sichuan/China/2017	A	G	T	S	G	G	A	G	G	C	A	A	G	T	T	V	C	A	A		C	C	A		G	A	C	D	G	G	T		G	G	T	G	C	A	A	Q	C	C	T	P	G	C	T	A	G
MK266791.1 Chengdu-01/FPLV/Sichuan/China/2017	A	G	T	S	G	G	A	G	G	C	A	A	G	T	T	V	C	A	A		C	C	A		G	A	C	D	G	G	T		G	G	T	G	C	A	A	Q	C	C	T	P	G	C	T	A	G
MK266792.1 Shenyang-01/FPLV/Liaoning/China/2017	A	G	T	S	G	G	A	G	G	C	A	A	G	T	T	V	C	A	A		C	C	A		G	A	C	D	G	G	T		G	G	T	G	C	A	A	Q	C	C	T	P	G	C	T	A	G
MK266793.1 Tanjin-01/FPLV/Tianjin/China/2018	A	G	T	S	G	G	A	G	G	C	A	A	G	T	T	V	C	A	A		C	C	A		G	A	C	D	G	G	T		G	G	T	G	C	A	A	Q	C	C	T	P	G	C	T	A	G
MK266794.1 Tianjin-02/FPLV/Tianjin/China/2018	A	G	T	S	G	G	A	G	G	C	A	A	G	T	T	V	C	A	A		C	C	A		G	A	C	D	G	G	T		G	G	T	G	C	A	A	Q	C	C	T	P	G	C	T	A	G
MK266795.1 Beijing-L3/FPLV/Tianjin/China/2018	A	G	T	S	G	G	A	G	G	C	A	A	G	T	T	V	C	A	A		C	C	A		G	A	C	D	G	G	T		G	G	T	G	C	A	A	Q	C	C	T	P	G	C	T	A	G
MK266796.1 Beijing-L4/FPLV/Beijing/China/2018	A	G	T	S	G	G	A	G	G	C	A	A	G	T	T	V	C	A	A		C	C	A		G	A	C	D	G	G	T		G	G	T	G	C	A	A	Q	C	C	T	P	G	C	T	A	G
MK266797.1 Beijing-01/FPLV/Beijing/China/2018	A	G	T	S	G	G	A	G	G	C	A	A	G	T	T	V	C	A	A		C	C	A		G	A	C	D	G	G	T		G	G	T	G	C	A	A	Q	C	C	T	P	G	C	T	A	G
MK266798.1 Shenyang-05/FPLV/Liaoning/China/2017	A	G	T	S	G	G	A	G	G	C	A	A	G	T	T	V	C	A	A		C	C	A		G	A	C	D	G	G	T		G	G	T	G	C	A	A	Q	C	C	T	P	G	C	T	A	G
MK266799.1 Jilin5/FPLV/Jilin/China/2017	A	G	T	S	G	G	A	G	G	C	A	A	G	T	T	V	C	A	A		C	C	A		G	A	C	D	G	G	T		G	G	T	G	C	A	G	Q	C	C	T	P	G	C	T	A	G
MK295775.1 JL-3/FPLV/Jilin/China/2017	A	G	T	S	G	G	A	G	G	C	A	A	G	T	T	V	C	A	A		C	C	A		G	A	C	D	G	G	T		G	G	G	G	C	A	A	Q	C	C	T	P	G	C	T	A	G
MK301396.1 QDDX/FPLV/Shandong/China/2018	G	G	T	G	G	G	A	G	G	C	A	A	G	T	T	V	C	A	A		C	C	A		G	A	C	D	G	G	T		G	G	T	G	C	A	A	Q	C	C	T	P	G	C	T	A	G
MK357738.1 HN39AA/FPLV/Canis lupus/Vietnam/2017	A	G	T	S	G	G	A	G	G	C	A	A	G	T	T	V	C	A	A		C	C	A		G	A	C	D	G	G	T		G	G	T	G	C	A	A	Q	C	C	T	P	G	C	T	A	G
MK357739.1 HN3/FPLV/Canis lupus/Vietnam/2017	A	G	T	S	G	G	A	G	G	C	A	A	G	T	T	V	C	A	A		C	C	A		G	A	C	D	G	G	T		G	G	T	G	C	A	A	Q	C	C	T	P	G	C	T	A	G
MK357740.1 HN40AA/FPLV/Canis lupus/Vietnam/2017	A	G	T	S	G	G	A	G	G	C	A	A	G	T	T	V	C	A	A		C	C	A		G	A	C	D	G	G	T		G	G	T	G	C	A	A	Q	C	C	T	P	G	C	T	A	G
MK357741.1 HN10/FPLV/Canis lupus/Vietnam/2017	A	G	T	S	G	G	A	G	G	C	A	A	G	T	T	V	C	A	A		C	C	A		G	A	C	D	G	G	T		G	G	T	G	C	A	A	Q	C	C	T	P	G	C	T	A	G
MK357742.1 HN41AA/FPLV/Canis lupus/Vietnam/2017	A	G	T	S	G	G	A	G	G	C	A	A	G	T	T	V	C	A	A		C	C	A		G	A	C	D	G	G	T		G	G	T	G	C	A	A	Q	C	C	T	P	G	C	T	A	G
MK357743.1 HN7/FPLV/Canis lupus/Vietnam/2017	A	G	T	S	G	G	A	G	G	C	A	A	G	T	T	V	C	A	A		C	C	A		G	A	C	D	G	G	T		G	G	T	G	C	A	A	Q	C	C	T	P	G	C	T	A	G
MK671150.1 16CC0806/FPLV/Jilin/China/2016	A	G	T	S	G	G	A	G	G	C	A	A	G	T	T	V	C	A	A		C	C	A		G	A	C	D	G	G	T		G	G	T	G	C	A	A	Q	C	C	T	P	G	C	T	A	G
MK671151.1 16CC1106/FPLV/Jilin/China/2016	A	G	T	S	G	G	A	G	G	C	A	A	G	T	T	V	C	A	A		C	C	A		G	A	C	D	G	G	T		G	G	T	G	C	A	A	Q	C	C	T	P	G	C	T	A	G
MK671152.1 16JL0804/FPLV/Jilin/China/2016	A	G	T	S	G	G	A	G	G	C	A	A	G	T	T	V	C	A	A		C	C	A		G	A	C	D	G	G	T		G	T	T	V	C	A	A	Q	C	C	T	P	G	C	T	A	G
MK671153.1 16JL1205/FPLV/Jilin/China/2016	A	G	T	S	G	G	A	G	G	C	A	A	G	T	T	V	C	A	A		C	C	A		G	A	C	D	G	G	T		G	G	T	G	C	A	A	Q	C	C	T	P	G	C	T	A	G
MK671154.1 16JZ0601/FPLV/Jilin/China/2016	A	G	T	S	G	G	A	G	G	C	A	A	G	T	T	V	C	A	A		C	C	A		G	A	C	D	G	G	T		G	G	T	G	C	A	A	Q	C	C	T	P	G	C	T	A	G
MK671155.1 16SY0601/FPLV/Jilin/China/2016	A	G	T	S	G	G	A	G	G	C	A	A	G	T	T	V	C	A	A		C	C	A		G	A	C	D	G	G	T		G	G	T	G	C	A	A	Q	C	C	T	P	G	C	T	A	G
MK671156.1 16SY0711/FPLV/Jilin/China/2016	A	G	T	S	G	G	A	G	G	C	A	A	G	T	T	V	C	A	A		C	C	A		G	A	C	D	G	G	T		G	T	T	V	C	A	A	Q	C	C	T	P	G	C	T	A	G
MK671157.1 17BC0704/FPLV/Jilin/China/2017	A	G	T	S	G	G	A	G	G	C	A	A	G	T	T	V	C	A	A		C	C	A		G	A	C	D	G	G	T		G	G	T	G	C	A	A	Q	C	C	T	P	G	C	T	A	G
MK671158.1 17BC0801/FPLV/Jilin/China/2017	A	G	T	S	G	G	A	G	G	C	A	A	G	T	T	V	C	A	A		C	C	A		G	A	C	D	G	G	T		G	G	T	G	C	A	A	Q	C	C	T	P	G	C	T	A	G
MK671159.1 17CC0308/FPLV/Jilin/China/2017	A	G	T	S	G	G	A	G	G	C	A	A	G	T	T	V	C	A	A		C	C	A		G	A	C	D	G	G	T		G	G	T	G	C	A	A	Q	C	C	T	P	G	C	T	A	G
MK671160.1 17DD0501/FPLV/Liaoning/China/2017	A	G	T	S	G	G	A	G	G	C	A	A	G	T	T	V	C	A	A		C	C	A		G	A	C	D	G	G	T		G	G	T	G	C	A	A	Q	C	C	T	P	G	C	T	A	G
MK671161.1 17DD0902/FPLV/Liaoning/China/2017	A	G	T	S	G	G	A	G	G	C	A	A	G	T	T	V	C	A	A		C	C	A		G	A	C	D	G	G	T		G	T	T	V	C	A	A	Q	C	C	T	P	G	C	T	A	G
MK671162.1 17HRB0505/FPLV/Heilongjiang/China/2017	A	G	T	S	G	G	A	G	G	C	A	A	G	T	T	V	C	A	A		C	C	A		G	A	C	D	G	G	T		G	G	T	G	C	A	A	Q	C	C	T	P	G	C	T	A	G
MK671163.1 17HRB1001/FPLV/Heilongjiang/China/2017	A	G	T	S	G	G	A	G	G	C	A	A	G	T	T	V	C	A	A		C	C	A		G	A	C	D	G	G	T		G	G	T	G	C	A	A	Q	C	C	T	P	G	C	T	A	G
MK671164.1 17JL0704/FPLV/Jilin/China/2017	A	G	T	S	G	G	A	G	G	C	A	A	G	T	T	V	C	A	A		C	C	A		G	A	C	D	G	G	T		G	G	T	G	C	A	A	Q	C	C	T	P	G	C	T	A	G
MK671165.1 17JLSY0701/FPLV/Jilin/China/2017	A	G	T	S	G	G	A	G	G	C	A	A	G	T	T	V	C	A	A		C	C	A		G	A	C	D	G	G	T		G	G	T	G	C	A	A	Q	C	C	T	P	G	C	T	A	G
MK671166.1 17JLSY0901/FPLV/Jilin/China/2017	A	G	T	S	G	G	A	G	G	C	A	A	G	T	T	V	C	A	A		C	C	A		G	A	C	D	G	G	T		G	G	T	G	C	A	A	Q	C	C	T	P	G	C	T	A	G
MK671167.1 17SP0503/FPLV/Jilin/China/2017	A	G	T	S	G	G	A	G	G	C	A	A	G	T	T	V	C	A	A		C	C	A		G	A	C	D	G	G	T		G	G	T	G	C	A	A	Q	C	C	T	P	G	C	T	A	G
MK671168.1 17SY0302/FPLV/Jilin/China/2017	A	G	T	S	G	G	A	G	G	C	A	A	G	T	T	V	C	A	A		C	C	A		G	A	C	D	G	G	T		G	G	T	G	C	A	A	Q	C	C	T	P	G	C	T	A	G
MK671169.1 17SY0402/FPLV/Jilin/China/2017	A	G	T	S	G	G	A	G	G	C	A	A	G	T	T	V	C	A	A		C	C	A		G	A	C	D	G	G	T		G	G	T	G	C	A	A	Q	C	C	T	P	G	C	T	A	G
MK671170.1 17SY0503/FPLV/Jilin/China/2017	A	G	T	S	G	G	A	G	G	C	A	A	G	T	T	V	C	A	A		C	C	A		G	A	C	D	G	G	T		G	G	T	G	C	A	A	Q	C	C	T	P	G	C	T	A	G
MK671171.1 17SY0902/FPLV/Jilin/China/2017	A	G	T	S	G	G	A	G	G	C	A	A	G	T	T	V	C	A	A		C	C	A		G	A	C	D	G	G	T		G	G	T	G	C	A	A	Q	C	C	T	P	G	C	T	A	G
MK671172.1 18BC0504/FPLV/Jilin/China/2018	A	G	T	S	G	G	A	G	G	C	A	A	G	T	T	V	C	A	A		C	C	A		G	A	C	D	G	G	T		G	T	T	V	C	A	A	Q	C	C	T	P	G	C	T	A	G
MK671173.1 18CC0102/FPLV/Jilin/China/2018	A	G	T	S	G	G	A	G	G	C	A	A	G	T	T	V	C	A	A		C	C	A		G	A	C	D	G	G	T		G	G	T	G	C	A	A	Q	C	C	T	P	G	C	T	A	G
MK671174.1 18CC0718/FPLV/Jilin/China/2018	A	G	T	S	G	G	A	G	G	C	A	A	G	T	T	V	C	A	A		C	C	A		G	A	C	D	G	G	T		G	G	T	G	C	A	A	Q	C	C	T	P	G	C	T	A	G
MK671175.1 18CC0909/FPLV/Jilin/China/2018	A	G	T	S	G	G	A	G	G	C	A	A	G	T	T	V	C	A	A		C	C	A		G	A	C	D	G	G	T		G	G	T	G	C	A	A	Q	C	C	T	P	G	C	T	A	G
MK671176.1 18DD0302/FPLV/Liaoning/China/2018	A	G	T	S	G	G	A	G	G	C	A	A	G	T	T	V	C	A	A		C	C	A		G	A	C	D	G	G	T		G	G	T	G	C	A	A	Q	C	C	T	P	G	C	T	A	G
MK671177.1 18HRB0102/FPLV/Heilongjiang/China/2018	A	G	T	S	G	G	A	G	G	C	A	A	G	T	T	V	C	A	A		C	C	A		G	A	C	D	G	G	T		G	G	T	G	C	A	A	Q	C	C	T	P	G	C	T	A	G
MK671178.1 18HRB0801/FPLV/Heilongjiang/China/2018	A	G	T	S	G	G	A	G	G	C	A	A	G	T	T	V	C	A	A		C	C	A		G	A	C	D	G	G	T		G	G	T	G	C	A	A	Q	C	C	T	P	G	C	T	A	G
MK671179.1 18HRB1002/FPLV/Heilongjiang/China/2018	A	G	T	S	G	G	A	G	G	C	A	A	G	T	T	V	C	A	A		C	C	A		G	A	C	D	G	G	T		G	G	T	G	C	A	A	Q	C	C	T	P	G	C	T	A	G
MK671180.1 18JL0105/FPLV/Jilin/China/2018	A	G	T	S	G	G	A	G	G	C	A	A	G	T	T	V	C	A	A		C	C	A		G	A	C	D	G	G	T		G	T	T	V	C	A	A	Q	C	C	T	P	G	C	T	A	G
MK671181.1 18JL0602/FPLV/Jilin/China/2018	A	G	T	S	G	G	A	G	G	C	A	A	G	T	T	V	C	A	A		C	C	A		G	A	C	D	G	G	T		G	T	T	V	C	A	A	Q	C	C	T	P	G	C	T	A	G
MK671182.1 18JZ0501/FPLV/Liaoning/China/2018	A	G	T	S	G	G	A	G	G	C	A	A	G	T	T	V	C	A	A		C	C	A		G	A	C	D	G	G	T		G	G	T	G	C	A	A	Q	C	C	T	P	G	C	T	A	G
MK671183.1 18LY0701/FPLV/Jilin/China/2018	A	G	T	S	G	G	A	G	G	C	A	A	G	T	T	V	C	A	A		C	C	A		G	A	C	D	G	G	T		G	G	T	G	C	A	A	Q	C	C	T	P	G	C	T	A	G
MK671184.1 18LY0801/FPLV/Jilin/China/2018	A	G	T	S	G	G	A	G	G	C	A	A	G	T	T	V	C	A	A		C	C	A		G	A	C	D	G	G	T		G	G	T	G	C	A	A	Q	C	C	T	P	G	C	T	A	G
MK671185.1 18LY0902/FPLV/Jilin/China/2018	A	G	T	S	G	G	A	G	G	C	A	A	G	T	T	V	C	A	A		C	C	A		G	A	C	D	G	G	T		G	G	T	G	C	A	A	Q	C	C	T	P	G	C	T	A	G
MK671186.1 18QQHE0503/FPLV/Heilongjiang/China/2018	A	G	T	S	G	G	A	G	G	C	A	A	G	T	T	V	C	A	A		C	C	A		G	A	C	D	G	G	T		G	G	T	G	C	A	A	Q	C	C	T	P	G	C	T	A	G
MK671187.1 18SP0701/FPLV/Jilin/China/2018	A	G	T	S	G	G	A	G	G	C	A	A	G	T	T	V	C	A	A		C	C	A		G	A	C	D	G	G	T		G	T	T	V	C	A	A	Q	C	C	T	P	G	C	T	A	G
MK671188.1 18SY0102/FPLV/Jilin/China/2018	A	G	T	S	G	G	A	G	G	C	A	A	G	T	T	V	C	A	A		C	C	A		G	A	C	D	G	G	T		G	G	T	G	C	A	A	Q	C	C	T	P	G	C	T	A	G
MK982094.1 CHJL-Siberian Tiger-01/2017/FPLV/Jilin/China/2017	A	G	T	S	G	G	A	G	G	C	A	A	G	T	T	V	C	A	A		C	C	A		G	A	C	D	G	G	T		G	G	T	G	C	A	A	Q	C	C	T	P	G	C	T	A	G
MN270937.1 VT2020/FPLV/Thailand/2018	A	G	C	S	G	G	C	G	G	C	G	A	G	T	G	V	C	A	G		C	C	G	1	G	A	T	D	G	G	C	1	G	G	C	G	C	A	G	Q	C	C	G	P	G	C	G	A	G
MN418997.1 DLC01/FPLV/Liaoning/China/2018	A	G	T	S	G	G	A	G	G	C	A	A	G	T	T	V	C	A	A		C	C	A		G	A	C	D	G	G	T		G	G	T	G	C	A	A	Q	C	C	T	P	G	C	T	A	G
MN418998.1 DLC02/FPLV/Liaoning/China/2018	A	G	T	S	G	G	A	G	G	C	A	A	G	T	T	V	C	A	A		C	C	A		G	A	C	D	G	G	T		G	G	T	G	C	A	A	Q	C	C	T	P	G	C	T	A	G
MN418999.1 DLC03/FPLV/Liaoning/China/2018	A	G	T	S	G	G	A	G	G	C	A	A	G	T	T	V	C	A	A		C	C	A		G	A	C	D	G	G	T		G	G	T	G	C	A	A	Q	C	C	T	P	G	C	T	A	G
MN419000.1 DLC04/FPLV/Liaoning/China/2018	A	G	T	S	G	G	A	G	G	C	A	A	G	T	T	V	C	A	A		C	C	A		G	A	C	D	G	G	T		G	G	T	G	C	A	A	Q	C	C	T	P	G	C	T	A	G
MN419001.1 DLC05/FPLV/Liaoning/China/2018	A	G	T	S	G	G	A	G	G	C	A	A	G	T	T	V	C	A	A		C	C	A		G	A	C	D	G	G	T		G	G	T	G	C	A	A	Q	C	C	T	P	G	C	T	A	G
MN419002.1 DLC06/FPLV/Liaoning/China/2018	A	G	T	S	G	G	A	G	G	C	A	A	G	T	T	V	C	A	A		C	C	A		G	A	C	D	G	G	T		G	G	T	G	C	A	A	Q	C	C	T	P	G	C	T	A	G
MN419003.1 DLC07/FPLV/Liaoning/China/2019	A	G	T	S	G	G	A	G	G	C	A	A	G	T	T	V	C	A	A		C	C	A		G	A	C	D	G	G	T		G	G	T	G	C	A	A	Q	C	C	T	P	G	C	T	A	G
MN419004.1 DLC08/FPLV/Liaoning/China/2019	A	G	T	S	G	G	A	G	G	C	A	A	G	T	T	V	C	A	A		C	C	A		G	A	C	D	G	G	T		G	G	T	G	C	A	A	Q	C	C	T	P	G	C	T	A	G
MN419005.1 DLC91/FPLV/Liaoning/China/2019	A	G	T	S	G	G	A	G	G	C	A	A	G	T	T	V	C	A	A		C	C	A		G	A	C	D	G	G	T		G	G	T	G	C	A	A	Q	C	C	T	P	G	C	T	A	G
MN419006.1 DLC92/FPLV/Liaoning/China/2019	A	G	T	S	G	G	A	G	G	C	A	A	G	T	T	V	C	A	A		C	C	A		G	A	C	D	G	G	T		G	G	T	G	C	A	A	Q	C	C	T	P	G	C	T	A	G
MN419007.1 DLC10/FPLV/Liaoning/China/2019	A	G	T	S	G	G	A	G	G	C	A	A	G	T	T	V	C	A	A		C	C	A		G	A	C	D	G	G	T		G	G	T	G	C	A	A	Q	C	C	T	P	G	C	T	A	G
MN419008.1 DLC11/FPLV/Liaoning/China/2019	A	G	T	S	G	G	A	G	G	C	A	A	G	T	T	V	C	A	A		C	C	A		G	A	C	D	G	G	T		G	G	T	G	C	A	A	Q	C	C	T	P	G	C	T	A	G
MN419009.1 DLC12/FPLV/Liaoning/China/2019	A	G	T	S	G	G	A	G	G	C	A	A	G	T	T	V	C	A	A		C	C	A		G	A	C	D	G	G	T		G	G	T	G	C	A	A	Q	C	C	T	P	G	C	T	A	G
MN419010.1 DLC13/FPLV/Liaoning/China/2019	A	G	T	S	G	G	A	G	G	C	A	A	G	T	T	V	C	A	A		C	C	A		G	A	C	D	G	G	T		G	G	T	G	C	A	A	Q	C	C	T	P	G	C	T	A	G
MN419011.1 DLC14/FPLV/Liaoning/China/2019	A	G	T	S	G	G	A	G	G	C	A	A	G	T	T	V	C	A	A		C	C	A		G	A	C	D	G	G	T		G	G	T	G	C	A	A	Q	C	C	T	P	G	C	T	A	G
MN419012.1 DLC15/FPLV/Liaoning/China/2019	A	G	T	S	G	G	A	G	G	C	A	A	G	T	T	V	C	A	A		C	C	A		G	A	C	D	G	G	T		G	G	T	G	C	A	A	Q	C	C	T	P	G	C	T	A	G
MN419013.1 DLC16/FPLV/Liaoning/China/2019	A	G	T	S	G	G	A	G	G	C	A	A	G	T	T	V	C	A	A		C	C	A		G	A	C	D	G	G	T		G	G	T	G	C	A	A	Q	C	C	T	P	G	C	T	A	G
MN683826.1 Fe-P2/FPLV/South Korea/2017	A	G	G	R	G	G	A	G	G	C	A	A	G	T	T	V	C	A	A		C	C	A		A	A	C	N	G	G	G	1	G	G	T	G	C	A	A	Q	C	C	T	P	G	C	T	A	G
MT078767.1 BCC1/FPLV/India/2019	A	G	T	S	G	G	A	G	G	C	A	A	G	T	T	V	C	A	A		C	C	A		G	A	C	D	G	G	T		G	G	T	G	C	A	A	Q	C	C	T	P	G	C	T	A	G
MT078768.1 BCC13/FPLV/India/2019	A	G	T	S	G	G	A	G	G	C	A	A	G	T	T	V	C	A	A		C	C	A		G	A	C	D	G	G	T		G	G	T	G	C	A	A	Q	C	C	T	P	G	C	T	A	G
MT078769.1 CPF6/FPLV/India/2019	A	G	T	S	G	G	A	G	G	C	A	A	G	T	T	V	C	A	A		C	C	A		G	A	C	D	G	G	T		G	G	T	G	C	A	A	Q	C	C	T	P	G	C	T	A	G
MT078770.1 CV3/FPLV/India/2019	A	G	T	S	G	G	A	G	G	C	A	A	G	T	T	V	C	A	A		C	C	A		G	A	C	D	G	G	T		G	G	T	G	C	A	A	Q	C	C	T	P	G	C	T	A	G
MT078771.1 PDC3/FPLV/India/2019	A	G	T	S	G	G	A	G	G	C	A	A	G	T	T	V	C	A	A		C	C	A		G	A	C	D	G	G	T		G	G	T	G	C	A	A	Q	C	C	T	P	G	C	T	A	G
MT270531.1 BJ728/FPLV/Beijing/China/2019	A	G	T	S	G	G	A	G	G	C	A	A	G	T	T	V	C	A	A		C	C	A		G	A	C	D	G	G	T		G	G	T	G	C	A	A	Q	C	C	T	P	G	C	T	A	G
MT270532.1 BJ700/FPLV/Beijing/China/2019	A	G	T	S	G	G	A	G	G	C	A	A	G	T	T	V	C	A	A		C	C	A		G	A	C	D	G	G	T		G	G	T	G	C	A	A	Q	C	C	T	P	G	C	T	A	G
MT270533.1 BJ698/FPLV/Beijing/China/2019	A	G	T	S	G	G	A	G	G	C	A	A	G	T	T	V	C	A	A		C	C	A		G	A	C	D	G	G	T		G	G	T	G	C	A	A	Q	C	C	T	P	G	C	T	A	G
MT270534.1 BJ663/FPLV/Beijing/China/2019	A	G	T	S	G	G	A	G	G	C	A	A	G	T	T	V	C	A	A		C	C	A		G	A	C	D	G	G	T		G	G	T	G	C	A	A	Q	C	C	T	P	G	C	T	A	G
MT270535.1 BJ662/FPLV/Beijing/China/2019	A	G	T	S	G	G	A	G	G	C	A	A	G	T	T	V	C	A	A		C	C	A		G	A	C	D	G	G	T		G	G	T	G	C	A	A	Q	C	C	T	P	G	C	T	A	G
MT270536.1 BJ644/FPLV/Beijing/China/2019	A	G	T	S	G	G	A	G	G	C	A	A	G	T	T	V	C	A	A		C	C	A		G	A	C	D	G	G	T		G	G	T	G	C	A	A	Q	C	C	T	P	G	C	T	A	G
MT270537.1 BJ638/FPLV/Beijing/China/2019	A	G	T	S	G	G	A	G	G	C	A	A	G	T	T	V	C	A	A		C	C	A		G	A	C	D	G	G	T		G	G	T	G	C	A	A	Q	C	C	T	P	G	C	T	A	G
MT270538.1 BJ629/FPLV/Beijing/China/2019	A	G	T	S	G	G	A	G	G	C	A	A	G	T	T	V	C	A	A		C	C	A		G	A	C	D	G	G	T		G	G	T	G	C	A	A	Q	C	C	T	P	G	C	T	A	G
MT270539.1 BJ625/FPLV/Beijing/China/2019	A	G	T	S	G	G	A	G	G	C	A	A	G	T	T	V	C	A	A		C	C	A		G	A	C	D	G	G	T		G	G	T	G	C	A	A	Q	C	C	T	P	G	C	T	A	G
MT270540.1 BJ624/FPLV/Beijing/China/2019	A	G	T	S	G	G	A	G	G	C	A	A	G	T	T	V	C	A	A		C	C	A		G	A	C	D	G	G	T		G	G	T	G	C	A	A	Q	C	C	T	P	G	C	T	A	G
MT270541.1 BJ619/FPLV/Beijing/China/2019	A	G	T	S	G	G	A	G	G	C	A	A	G	T	T	V	C	A	A		C	C	A		G	A	C	D	G	G	T		G	G	T	G	C	A	A	Q	C	C	T	P	G	C	T	A	G
MT270542.1 BJ594/FPLV/Beijing/China/2019	A	G	T	S	G	G	A	G	G	C	A	A	G	T	T	V	C	A	A		C	C	A		G	A	C	D	G	G	T		G	G	T	G	C	A	A	Q	C	C	T	P	G	C	T	A	G
MT270543.1 BJ588/FPLV/Beijing/China/2019	A	G	T	S	G	G	A	G	G	C	A	A	G	T	T	V	C	A	A		C	C	A		G	A	C	D	G	G	T		G	G	T	G	C	A	A	Q	C	C	T	P	G	C	T	A	G
MT270544.1 BJ582/FPLV/Beijing/China/2019	A	G	T	S	G	G	A	G	G	C	A	A	G	T	T	V	C	A	A		C	C	A		G	A	C	D	G	G	T		G	G	T	G	C	A	A	Q	C	C	T	P	G	C	T	A	G
MT270545.1 BJ577/FPLV/Beijing/China/2019	A	G	T	S	G	G	A	G	G	C	A	A	G	T	T	V	C	A	A		C	C	A		G	A	C	D	G	G	T		G	G	T	G	C	A	A	Q	C	C	T	P	G	C	T	A	G
MT270546.1 BJ574/FPLV/Beijing/China/2019	A	G	T	S	G	G	A	G	G	C	A	A	G	T	T	V	C	A	A		C	C	A		G	A	C	D	G	G	T		G	G	T	G	C	A	A	Q	C	C	T	P	G	C	T	A	G
MT270547.1 BJ572/FPLV/Beijing/China/2019	A	G	T	S	G	G	A	G	G	C	A	A	G	T	T	V	C	A	A		C	C	A		G	A	C	D	G	G	T		G	G	T	G	C	A	A	Q	C	C	T	P	G	C	T	A	G
MT270548.1 BJ565/FPLV/Beijing/China/2019	A	G	T	S	G	G	A	G	G	C	A	A	G	T	T	V	C	A	A		C	C	A		G	A	C	D	G	G	T		G	G	T	G	C	A	A	Q	C	C	T	P	G	C	T	A	G
MT270549.1 BJ562/FPLV/Beijing/China/2019	A	G	T	S	G	G	A	G	G	C	A	A	G	T	T	V	C	A	A		C	C	A		G	A	C	D	G	G	T		G	G	T	G	C	A	A	Q	C	C	T	P	G	C	T	A	G
MT270550.1 BJ557/FPLV/Beijing/China/2019	A	G	T	S	G	G	A	G	G	C	A	A	G	T	T	V	C	A	A		C	C	A		G	A	C	D	G	G	T		G	G	T	G	C	A	A	Q	C	C	T	P	G	C	T	A	G
MT270551.1 BJ554/FPLV/Beijing/China/2019	A	G	T	S	G	G	A	G	G	C	A	A	G	T	T	V	C	A	A		C	C	A		G	A	C	D	G	G	T		G	G	T	G	C	A	A	Q	C	C	T	P	G	C	T	A	G
MT270552.1 BJ552/FPLV/Beijing/China/2019	A	G	T	S	G	G	A	G	G	C	A	A	G	T	T	V	C	A	A		C	C	A		G	A	C	D	G	G	T		G	G	T	G	C	A	A	Q	C	C	T	P	G	C	T	A	G
MT270553.1 BJ540/FPLV/Beijing/China/2019	A	G	T	S	G	G	A	G	G	C	A	A	G	T	T	V	C	A	A		C	C	A		G	A	C	D	G	G	T		G	G	T	G	C	A	A	Q	C	C	T	P	G	C	T	A	G
MT270554.1 BJ502/FPLV/Beijing/China/2019	A	G	T	S	G	G	A	G	G	C	A	A	G	T	T	V	C	A	A		C	C	A		G	A	C	D	G	G	T		G	G	T	G	C	A	A	Q	C	C	T	P	G	C	T	A	G
MT270555.1 BJ501/FPLV/Beijing/China/2019	A	G	T	S	G	G	A	G	G	C	A	A	G	T	T	V	C	A	A		C	C	A		G	A	C	D	G	G	T		G	G	T	G	C	A	A	Q	C	C	T	P	G	C	T	A	G
MT270556.1 BJ481/FPLV/Beijing/China/2019	A	G	T	S	G	G	A	G	G	C	A	A	G	T	T	V	C	A	A		C	C	A		G	A	C	D	G	G	T		G	G	T	G	C	A	A	Q	C	C	T	P	G	C	T	A	G
MT270557.1 BJ461/FPLV/Beijing/China/2019	A	G	T	S	G	G	A	G	G	C	A	A	G	T	T	V	C	A	A		C	C	A		G	A	C	D	G	G	T		G	G	T	G	C	A	A	Q	C	C	T	P	G	C	T	A	G
MT270558.1 BJ440/FPLV/Beijing/China/2019	A	G	T	S	G	G	A	G	G	C	A	A	G	T	T	V	C	A	A		C	C	A		G	A	C	D	G	G	T		G	G	T	G	C	A	A	Q	C	C	T	P	G	C	T	A	G
MT270559.1 BJ435/FPLV/Beijing/China/2019	A	G	T	S	G	G	A	G	G	C	A	A	G	T	T	V	C	A	A		C	C	A		G	A	C	D	G	G	T		G	G	T	G	C	A	A	Q	C	C	T	P	G	C	T	A	G
MT270560.1 BJ416/FPLV/Beijing/China/2019	A	G	T	S	G	G	A	G	G	C	A	A	G	T	T	V	C	A	A		C	C	A		G	A	C	D	G	G	T		G	G	T	G	C	A	A	Q	C	C	T	P	G	C	T	A	G
MT270561.1 BJ405/FPLV/Beijing/China/2019	A	G	T	S	G	G	A	G	G	C	A	A	G	T	T	V	C	A	A		C	C	A		G	A	C	D	G	G	T		G	G	T	G	C	A	A	Q	C	C	T	P	G	C	T	A	G
MT270562.1 BJ396/FPLV/Beijing/China/2019	A	G	T	S	G	G	A	G	G	C	A	A	G	T	T	V	C	A	A		C	C	A		G	A	C	D	G	G	T		G	G	T	G	C	A	A	Q	C	C	T	P	G	C	T	A	G
MT270563.1 BJ379/FPLV/Beijing/China/2019	A	G	T	S	G	G	A	G	G	C	A	A	G	T	T	V	C	A	A		C	C	A		G	A	C	D	G	G	T		G	G	T	G	C	A	A	Q	C	C	T	P	G	C	T	A	G
MT270564.1 BJ372/FPLV/Beijing/China/2019	A	G	T	S	G	G	A	G	G	C	A	A	G	T	T	V	C	A	A		C	C	A		G	A	C	D	G	G	T		G	G	T	G	C	A	A	Q	C	C	T	P	G	C	T	A	G
MT270565.1 BJ338/FPLV/Beijing/China/2019	A	G	T	S	G	G	A	G	G	C	A	A	G	T	T	V	C	A	A		C	C	A		G	A	C	D	G	G	T		G	G	T	G	C	A	A	Q	C	C	T	P	G	C	T	A	G
MT270566.1 BJ319/FPLV/Beijing/China/2019	A	G	T	S	G	G	A	G	G	C	A	A	G	T	T	V	C	A	A		C	C	A		G	A	C	D	G	G	T		G	G	T	G	C	A	A	Q	C	C	T	P	G	C	T	A	G
MT270567.1 BJ318/FPLV/Beijing/China/2019	A	G	T	S	G	G	A	G	G	C	A	A	G	T	T	V	C	A	A		C	C	A		G	A	C	D	G	G	T		G	G	T	G	C	A	A	Q	C	C	T	P	G	C	T	A	G
MT270568.1 BJ309/FPLV/Beijing/China/2019	A	G	T	S	G	G	A	G	G	C	A	A	G	T	T	V	C	A	A		C	C	A		G	A	C	D	G	G	T		G	G	T	G	C	A	A	Q	C	C	T	P	G	C	T	A	G
MT270569.1 BJ308/FPLV/Beijing/China/2019	A	G	T	S	G	G	A	G	G	C	A	A	G	T	T	V	C	A	A		C	C	A		G	A	C	D	G	G	T		G	G	T	G	C	A	A	Q	C	C	T	P	G	C	T	A	G
MT270570.1 BJ277/FPLV/Beijing/China/2019	A	G	T	S	G	G	A	G	G	C	A	A	G	T	T	V	C	A	A		C	C	A		G	A	C	D	G	G	T		G	G	T	G	C	A	A	Q	C	C	T	P	G	C	T	A	G
MT270571.1 BJ240/FPLV/Beijing/China/2019	A	G	T	S	G	G	A	G	G	C	A	A	G	T	T	V	C	A	A		C	C	A		G	A	C	D	G	G	T		G	G	T	G	C	A	A	Q	C	C	T	P	G	C	T	A	G
MT270572.1 BJ235/FPLV/Beijing/China/2019	A	G	T	S	G	G	A	G	G	C	A	A	G	T	T	V	C	A	A		C	C	A		G	A	C	D	G	G	T		G	G	T	G	C	A	A	Q	C	C	T	P	G	C	T	A	G
MT270573.1 BJ133/FPLV/Beijing/China/2019	A	G	T	S	G	G	A	G	G	C	A	A	G	T	T	V	C	A	A		C	C	A		G	A	C	D	G	G	T		G	G	T	G	C	A	A	Q	C	C	T	P	G	C	T	A	G
MT270574.1 BJ128/FPLV/Beijing/China/2019	A	G	T	S	G	G	A	G	G	C	A	A	G	T	T	V	C	A	A		C	C	A		G	A	C	D	G	G	T		G	G	T	G	C	A	A	Q	C	C	T	P	G	C	T	A	G
MT270575.1 BJ094/FPLV/Beijing/China/2019	A	G	T	S	G	G	A	G	G	C	A	A	G	T	T	V	C	A	A		C	C	A		G	A	C	D	G	G	T		G	G	T	G	C	A	A	Q	C	C	T	P	G	C	T	A	G
MT270576.1 BJ090/FPLV/Beijing/China/2019	A	G	T	S	G	G	A	G	G	C	A	A	G	T	T	V	C	A	A		C	C	A		G	A	C	D	G	G	T		G	G	T	G	C	A	A	Q	C	C	T	P	G	C	T	A	G
MT270577.1 BJ078/FPLV/Beijing/China/2019	A	G	T	S	G	G	A	G	G	C	A	A	G	T	T	V	C	A	A		C	C	A		G	A	C	D	G	G	T		G	G	T	G	C	A	A	Q	C	C	T	P	G	C	T	A	G
MT270578.1 BJ061/FPLV/Beijing/China/2019	A	G	T	S	G	G	A	G	G	C	A	A	G	T	T	V	C	A	A		C	C	A		G	A	C	D	G	G	T		G	G	T	G	C	A	A	Q	C	C	T	P	G	C	T	A	G
MT270579.1 BJ058/FPLV/Beijing/China/2019	A	G	T	S	G	G	A	G	G	C	A	A	G	T	T	V	C	A	A		C	C	A		G	A	C	D	G	G	T		G	G	T	G	C	A	A	Q	C	C	T	P	G	C	T	A	G
MT270580.1 BJ051/FPLV/Beijing/China/2019	A	G	T	S	G	G	A	G	G	C	A	A	G	T	T	V	C	A	A		C	C	A		G	A	C	D	G	G	T		G	G	T	G	C	A	A	Q	C	C	T	P	G	C	T	A	G
MT270581.1 BJ050/FPLV/Beijing/China/2019	A	G	T	S	G	G	A	G	G	C	A	A	G	T	T	V	C	A	A		C	C	A		G	A	C	D	G	G	T		G	G	T	G	C	A	A	Q	C	C	T	P	G	C	T	A	G
MT270582.1 BJ025/FPLV/Beijing/China/2019	A	G	T	S	G	G	A	G	G	C	A	A	G	T	T	V	C	A	A		C	C	A		G	A	C	D	G	G	T		G	G	T	G	C	A	A	Q	C	C	T	P	G	C	T	A	G
MT270583.1 BJ020/FPLV/Beijing/China/2019	A	G	T	S	G	G	A	G	G	C	A	A	G	T	T	V	C	A	A		C	C	A		G	A	C	D	G	G	T		G	G	T	G	C	A	A	Q	C	C	T	P	G	C	T	A	G
MT270584.1 BJ016/FPLV/Beijing/China/2019	A	G	T	S	G	G	A	G	G	C	A	A	G	T	T	V	C	A	A		C	C	A		G	A	C	D	G	G	T		G	G	T	G	C	A	A	Q	C	C	T	P	G	C	T	A	G
MT270585.1 BJ006/FPLV/Beijing/China/2019	A	G	T	S	G	G	A	G	G	C	A	A	G	T	T	V	C	A	A		C	C	A		G	A	C	D	G	G	T		G	G	T	G	C	A	A	Q	C	C	T	P	G	C	T	A	G
MT274377.1 51 FOX/FPLV/Sylvatic/Red fox/Italy/2017	A	G	T	S	G	G	A	G	G	C	A	A	G	T	T	V	C	A	A		C	C	A		G	A	C	D	G	G	T		G	G	T	G	C	A	A	Q	C	C	T	P	G	C	T	A	G
MT274378.1 245-1478/FPLV/Badger/Italy/2019	A	G	T	S	G	G	A	G	G	C	A	A	G	T	T	V	C	A	A		C	C	A		G	A	C	D	G	G	T		G	G	T	G	C	A	A	Q	C	C	T	P	G	C	T	A	G
MT614366.1 HF1/FPLV/Anhui/China/2019	A	G	T	S	G	G	A	G	G	C	A	A	G	T	T	V	C	A	A		C	C	A		G	A	C	D	G	G	T		G	G	T	G	C	A	A	Q	C	C	T	P	G	C	T	A	G
MT857268.1 F5/FPLV/Vietnam/2018	A	G	T	S	G	G	A	G	G	C	A	A	G	T	T	V	C	A	A		C	C	A		G	A	C	D	G	G	T		G	G	T	G	C	A	A	Q	C	C	T	P	G	C	T	A	G
MT857269.1 F6/FPLV/Vietnam/2018	A	G	T	S	G	G	A	G	G	C	A	A	G	T	T	V	C	A	A		C	C	A		G	A	C	D	G	G	T		G	G	T	G	C	A	A	Q	C	C	T	P	G	C	T	A	G
MT857270.1 F7/FPLV/Vietnam/2018	A	G	T	S	G	G	A	G	G	C	A	A	G	T	T	V	C	A	A		C	C	A		G	A	C	D	G	G	T		G	G	T	G	C	A	A	Q	C	C	T	P	G	C	T	A	G
MT857271.1 F8/FPLV/Vietnam/2018	A	G	T	S	G	G	A	G	G	C	A	A	G	T	T	V	C	A	A		C	C	A		G	A	C	D	G	G	T		G	G	T	G	C	A	A	Q	C	C	T	P	G	C	T	A	G
MT857272.1 F9/FPLV/Vietnam/2018	A	G	T	S	G	G	A	G	G	C	A	A	G	T	T	V	C	A	A		C	C	A		G	A	C	D	G	G	T		G	G	T	G	C	A	A	Q	C	C	T	P	G	C	T	A	G
MT857273.1 F10/FPLV/Vietnam/2019	A	G	T	S	G	G	A	G	G	C	A	A	G	T	T	V	C	A	A		C	C	A		G	A	C	D	G	G	T		G	G	T	G	C	A	A	Q	C	C	T	P	G	C	T	A	G
MT857274.1 F11/FPLV/Vietnam/2019	A	G	T	S	G	G	A	G	G	C	A	A	G	T	T	V	C	A	A		C	C	A		G	A	C	D	G	G	T		G	G	T	G	C	A	A	Q	C	C	T	P	G	C	T	A	G
MT857275.1 F12/FPLV/Vietnam/2019	A	G	T	S	G	G	A	G	G	C	A	A	G	T	T	V	C	A	A		C	C	A		G	A	C	D	G	G	T		G	G	T	G	C	A	A	Q	C	C	T	P	G	C	T	A	G
MT857276.1 F13/FPLV/Vietnam/2019	A	G	T	S	G	G	A	G	G	C	A	A	G	T	T	V	C	A	A		C	C	A		G	A	C	D	G	G	T		G	G	T	G	C	A	A	Q	C	C	T	P	G	C	T	A	G
MT857277.1 F14/FPLV/Vietnam/2019	A	G	T	S	G	G	A	G	G	C	A	A	G	T	T	V	C	A	A		C	C	A		G	A	C	D	G	G	T		G	G	T	G	C	A	A	Q	C	C	T	P	G	C	T	A	G
MT857278.1 F15/FPLV/Vietnam/2019	A	G	T	S	G	G	A	G	G	C	A	A	G	T	T	V	C	A	A		C	C	A		G	A	C	D	G	G	T		G	G	T	G	C	A	A	Q	C	C	T	P	G	C	T	A	G
MT857279.1 F16/FPLV/Vietnam/2019	A	G	T	S	G	G	A	G	G	C	A	A	G	T	T	V	C	A	A		C	C	A		G	A	C	D	G	G	T		G	G	T	G	C	A	A	Q	C	C	T	P	G	C	T	A	G
MT857280.1 F17/FPLV/Vietnam/2019	A	G	T	S	G	G	A	G	G	C	A	A	G	T	T	V	C	A	A		C	C	A		G	A	C	D	G	G	T		G	G	T	G	C	A	A	Q	C	C	T	P	G	C	T	A	G
MT857281.1 F18/FPLV/Vietnam/2019	A	G	T	S	G	G	A	G	G	C	A	A	G	T	T	V	C	A	A		C	C	A		G	A	C	D	G	G	T		G	G	T	G	C	A	A	Q	C	C	T	P	G	C	T	A	G
MT857282.1 F19/FPLV/Vietnam/2019	A	G	T	S	G	G	A	G	G	C	A	A	G	T	T	V	C	A	A		C	C	A		G	A	C	D	G	G	T		G	G	T	G	C	A	A	Q	C	C	T	P	G	C	T	A	G
MT857283.1 F1/FPLV/Vietnam/2018	A	G	T	S	G	G	A	G	G	C	A	A	G	T	T	V	C	A	A		C	C	A		G	A	C	D	G	G	T		G	G	T	G	C	A	A	Q	C	C	T	P	G	C	T	A	G
MT857284.1 F2/FPLV/Vietnam/2018	A	G	T	S	G	G	A	G	G	C	A	A	G	T	T	V	C	A	A		C	C	A		G	A	C	D	G	G	T		G	G	T	G	C	A	A	Q	C	C	T	P	G	C	T	A	G
MT857285.1 F3/FPLV/Vietnam/2018	A	G	T	S	G	G	A	G	G	C	A	A	G	T	T	V	C	A	A		C	C	A		G	A	C	D	G	G	T		G	G	T	G	C	A	A	Q	C	C	T	P	G	C	T	A	G
MT857286.1 F4/FPLV/Vietnam/2018	A	G	T	S	G	G	A	G	G	C	A	A	G	T	T	V	C	A	A		C	C	A		G	A	C	D	G	G	T		G	G	T	G	C	A	A	Q	C	C	T	P	G	C	T	A	G
MT892650.1 SX/FPLV/China/Shaanxi/2019	G	G	T	G	G	G	A	G	G	C	A	A	G	T	T	V	C	A	A		C	C	A		G	A	C	D	G	G	T		G	G	T	G	C	A	A	Q	C	C	T	P	G	C	T	A	G
MW017596.1 JSYZ-85/FPLV/Canine/China/Jiangsu/2019	A	G	T	S	G	G	A	G	G	C	A	A	G	T	T	V	C	A	A		C	C	A		G	A	C	D	G	G	T		G	G	T	G	C	A	A	Q	C	C	T	P	G	C	T	A	G
MW017616.1 ZJHN-135/FPLV/Canine/Zhejiang/China/2020	A	G	T	S	G	G	A	G	G	C	A	A	G	T	T	V	C	A	A		C	C	A		G	A	C	D	G	G	T		G	G	T	G	C	A	A	Q	C	C	T	P	G	C	T	A	G
MW017618.1 ZJHN-138/FPLV/Canine/Zhejiang/China/2020	A	G	T	S	G	G	A	G	G	C	A	A	G	T	T	V	C	A	A		C	C	A		G	A	C	D	G	G	T		G	G	T	G	C	A	A	Q	C	C	T	P	G	C	T	A	G
MW017625.1 SH-118/FPLV/Shanghai/China/2020	A	G	T	S	G	G	A	G	G	C	A	A	G	T	T	V	C	A	A		C	C	A		G	A	C	D	G	G	T		G	G	T	G	C	A	A	Q	C	C	T	P	G	C	T	A	G
MW017626.1 SH-120/FPLV/Shanghai/China/2020	A	G	T	S	G	G	A	G	G	C	A	A	G	T	T	V	C	A	A		C	C	A		G	A	C	D	G	G	T		G	G	T	G	C	A	A	Q	C	C	T	P	G	C	T	A	G
MW017627.1 SH-121/FPLV/Shanghai/China/2020	A	G	T	S	G	G	A	G	G	C	A	A	G	T	T	V	C	A	A		C	C	A		G	A	C	D	G	G	T		G	G	T	G	C	A	A	Q	C	C	T	P	G	C	T	A	G
MW017628.1 JSYZ-122/FPLV/Jiangsu/China/2020	A	G	T	S	G	G	A	G	G	C	A	A	G	T	T	V	C	A	A		C	C	A		G	A	C	D	G	G	T		G	G	T	G	C	A	A	Q	C	C	T	P	G	C	T	A	G
MW017629.1 JSYZ-123/FPLV/Jiangsu/China/2020	A	G	T	S	G	G	A	G	G	C	A	A	G	T	T	V	C	A	A		C	C	A		G	A	C	D	G	G	T		G	G	T	G	C	A	A	Q	C	C	T	P	G	C	T	A	G
MW017630.1 JSYZ-124/FPLV/Jiangsu/China/2020	A	G	T	S	G	G	A	G	G	C	A	A	G	T	T	V	C	A	A		C	C	A		G	A	C	D	G	G	T		G	G	T	G	C	A	A	Q	C	C	T	P	G	C	T	A	G
MW017631.1 ZJHN-126/FPLV/Zhejiang/China/2020	A	G	T	S	G	G	A	G	G	C	A	A	G	T	T	V	C	A	A		C	C	A		G	A	C	D	G	G	T		G	G	T	G	C	A	A	Q	C	C	T	P	G	C	T	A	G
MW091486.1 CD-2/FPLV/Giant panda/Sichuan/China/2018	A	G	T	S	G	G	A	G	G	C	A	A	G	T	T	V	C	A	A		C	C	A		G	A	C	D	G	G	T		G	G	T	G	C	A	A	Q	C	C	T	P	G	C	T	A	G
MW495829.1 ZJFPV2/FPLV/Zhejiang/China/2018	A	G	T	S	G	G	A	G	G	C	A	A	G	T	T	V	C	A	A		C	C	A		G	A	C	D	G	G	T		G	G	T	G	C	A	A	Q	C	C	T	P	G	C	T	A	G
MW495830.1 ZJFPV4/FPLV/Zhejiang/China/2018	A	G	T	S	G	G	A	G	G	C	A	A	G	T	T	V	C	A	A		C	C	A		G	A	C	D	G	G	T		G	G	T	G	C	A	A	Q	C	C	T	P	G	C	T	A	G
MW495831.1 ZJFPV5/FPLV/Zhejiang/China/2018	A	G	T	S	G	G	A	G	G	C	A	A	G	T	T	V	C	A	A		C	C	A		G	A	C	D	G	G	T		G	G	T	G	C	A	A	Q	C	C	T	P	G	C	T	A	G
MW495832.1 ZJFPV6/FPLV/Zhejiang/China/2018	A	G	T	S	G	G	A	G	G	C	A	A	G	T	T	V	C	A	A		C	C	A		G	A	C	D	G	G	T		G	G	T	G	C	A	A	Q	C	C	T	P	G	C	T	A	G
MW495833.1 ZJFPV7/FPLV/Zhejiang/China/2018	A	G	T	S	G	G	A	G	G	C	A	A	G	T	T	V	C	A	A		C	C	A		G	A	C	D	G	G	T		G	G	T	G	C	A	A	Q	C	C	T	P	G	C	T	A	G
MW495834.1 ZJFPV8/FPLV/Zhejiang/China/2018	A	G	T	S	G	G	A	G	G	C	A	A	G	T	T	V	C	A	A		C	C	A		G	A	C	D	G	G	T		G	G	T	G	C	A	A	Q	C	C	T	P	G	C	T	A	G
MW495835.1 ZJFPV10/FPLV/Zhejiang/China/2018	A	G	T	S	G	G	A	G	G	C	A	A	G	T	T	V	C	A	A		C	C	A		G	A	C	D	G	G	T		G	G	T	G	C	A	A	Q	C	C	T	P	G	C	T	A	G
MW495836.1 ZJFPV11/FPLV/Zhejiang/China/2018	A	G	T	S	G	G	A	G	G	C	A	A	G	T	T	V	C	A	A		C	C	A		G	A	C	D	G	G	T		G	G	T	G	C	A	A	Q	C	C	T	P	G	C	T	A	G
MW495837.1 ZJFPV12/FPLV/Zhejiang/China/2018	A	G	T	S	G	G	A	G	G	C	A	A	G	T	T	V	C	A	A		C	C	A		G	A	C	D	G	G	T		G	G	T	G	C	A	A	Q	C	C	T	P	G	C	T	A	G
MW495838.1 ZJFPV13/FPLV/Zhejiang/China/2018	A	G	T	S	G	G	A	G	G	C	A	A	G	T	T	V	C	A	A		C	C	A		G	A	C	D	G	G	T		G	G	T	G	C	A	A	Q	C	C	T	P	G	C	T	A	G
MW495839.1 ZJFPV14/FPLV/Zhejiang/China/2018	A	G	T	S	G	G	A	G	G	C	A	A	G	T	T	V	C	A	A		C	C	A		G	A	C	D	G	G	T		G	G	T	G	C	A	A	Q	C	C	T	P	G	C	T	A	G
MW495840.1 ZJFPV15/FPLV/Zhejiang/China/2018	A	G	T	S	G	G	A	G	G	C	A	A	G	T	T	V	C	A	A		C	C	A		G	A	C	D	G	G	T		G	G	T	G	C	A	A	Q	C	C	T	P	G	C	T	A	G
MW495841.1 ZJFPV16/FPLV/Zhejiang/China/2018	A	G	T	S	G	G	A	G	G	C	A	A	G	T	T	V	C	A	A		C	C	A		G	A	C	D	G	G	T		G	G	T	G	C	A	A	Q	C	C	T	P	G	C	T	A	G
MW495842.1 ZJFPV17/FPLV/Zhejiang/China/2018	A	G	T	S	G	G	A	G	G	C	A	A	G	T	T	V	C	A	A		C	C	A		G	A	C	D	G	G	T		G	G	T	G	C	A	A	Q	C	C	T	P	G	C	T	A	G
MW495843.1 ZJFPV18/FPLV/Zhejiang/China/2018	A	G	T	S	G	G	A	G	G	C	A	A	G	T	T	V	C	A	A		C	C	A		G	A	C	D	G	G	T		G	G	T	G	C	A	A	Q	C	C	T	P	G	C	T	A	G
MW495844.1 ZJFPV19/FPLV/Zhejiang/China/2018	A	G	T	S	G	G	A	G	G	C	A	A	G	T	T	V	C	A	A		C	C	A		G	A	C	D	G	G	T		G	G	T	G	C	A	A	Q	C	C	T	P	G	C	T	A	G
MW495845.1 ZJFPV20/FPLV/Zhejiang/China/2018	A	G	T	S	G	G	A	G	G	C	A	A	G	T	T	V	C	A	A		C	C	A		G	A	C	D	G	G	T		G	G	T	G	C	A	A	Q	C	C	T	P	G	C	T	A	G
MW495846.1 ZJFPV21/FPLV/Zhejiang/China/2018	A	G	T	S	G	G	A	G	G	C	A	A	G	T	T	V	C	A	A		C	C	A		G	A	C	D	G	G	T		G	G	T	G	C	A	A	Q	C	C	T	P	G	C	T	A	G
MW495847.1 ZJFPV22/FPLV/Zhejiang/China/2018	A	G	T	S	G	G	A	G	G	C	A	A	G	T	T	V	C	A	A		C	C	A		G	A	C	D	G	G	T		G	G	T	G	C	A	A	Q	C	C	T	P	G	C	T	A	G
MW495848.1 ZJFPV23/FPLV/Zhejiang/China/2018	A	G	T	S	G	G	A	G	G	C	A	A	G	T	T	V	C	A	A		C	C	A		G	A	C	D	G	G	T		G	G	T	G	C	A	A	Q	C	C	T	P	G	C	T	A	G
MW791426.1 JSYZ-168/FPLV/Jiangsu/China/2020	A	G	T	S	G	G	A	G	G	C	A	A	G	T	T	V	C	A	A		C	C	A		G	A	C	D	G	G	T		G	G	T	G	C	A	A	Q	C	C	T	P	G	C	T	A	G
MW791427.1 JSYZ-169/FPLV/Jiangsu/China/2020	A	G	T	S	G	G	A	G	G	C	A	A	G	T	T	V	C	A	A		C	C	A		G	A	C	D	G	G	T		G	G	T	G	C	A	A	Q	C	C	T	P	G	C	T	A	G
MW847155.1 380915/FPLV/Italy/2011	A	G	T	S	G	G	A	G	G	C	A	A	G	T	T	V	C	A	A		C	C	A		G	A	C	D	G	G	T		G	G	T	G	C	A	A	Q	C	C	T	P	G	C	T	A	G
MW847156.1 389452/FPLV/Italy/2011	A	G	T	S	G	G	A	G	G	C	A	A	G	T	T	V	C	A	A		C	C	A		G	A	C	D	G	G	T		G	G	T	G	C	A	A	Q	C	C	T	P	G	C	T	A	G
MW847157.1 16715/FPLV/Italy/2011	A	G	T	S	G	G	A	G	G	C	A	A	G	T	T	V	C	A	A		C	C	A		G	A	C	D	G	G	T		G	G	T	G	C	A	A	Q	C	C	T	P	G	C	T	A	G
MW847158.1 398781/FPLV/Italy/2011	A	G	T	S	G	G	A	G	G	C	A	A	G	T	T	V	C	A	A		C	C	A		G	A	C	D	G	G	T		G	G	T	G	C	A	A	Q	C	C	T	P	G	C	T	A	G
MW847159.1 18656/FPLV/Italy/2012	A	G	T	S	G	G	A	G	G	C	A	A	G	T	T	V	C	A	A		C	C	A		G	A	C	D	G	G	T		G	G	T	G	C	A	A	Q	C	C	T	P	G	C	T	A	G
MW847160.1 440066/FPLV/Italy/2012	A	G	T	S	G	G	A	G	G	C	A	A	G	T	T	V	C	A	A		C	C	A		G	A	C	D	G	G	T		G	G	T	G	C	A	A	Q	C	C	T	P	G	C	T	A	G
MW847161.1 20695/FPLV/Italy/2012	A	G	T	S	G	G	A	G	G	C	A	A	G	T	T	V	C	A	A		C	C	A		G	A	C	D	G	G	T		G	G	T	G	C	A	A	Q	C	C	T	P	G	C	T	A	G
MW847162.1 23341/FPLV/Italy/2013	A	G	T	S	G	G	A	G	G	C	A	A	G	T	T	V	C	A	A		C	C	A		G	A	C	D	G	G	T		G	G	T	G	C	A	A	Q	C	C	T	P	G	C	T	A	G
MW847163.1 490927/FPLV/Italy/2013	A	G	T	S	G	G	A	G	G	C	A	A	G	T	T	V	C	A	A		C	C	A		G	A	C	D	G	G	T		G	G	T	G	C	A	A	Q	C	C	T	P	G	C	T	A	G
MW847164.1 581788/FPLV/Italy/2016	A	G	T	S	G	G	A	G	G	C	A	A	G	T	T	V	C	A	A		C	C	A		G	A	C	D	G	G	T		G	G	T	G	C	A	A	Q	C	C	T	P	G	C	T	A	G
MW847165.1 34936/FPLV/Italy/2016	A	G	T	S	G	G	A	G	G	C	A	A	G	T	T	V	C	A	A		C	C	A		G	A	C	D	G	G	T		G	G	T	G	C	A	G	Q	C	C	T	P	G	C	T	A	G
MW847166.1 804064/FPLV/Italy/2016	A	G	T	S	G	G	A	G	G	C	A	A	G	T	T	V	C	A	A		C	C	A		G	A	C	D	G	G	T		G	G	T	G	C	A	A	Q	C	C	T	P	G	C	T	A	G
MW847167.1 35080/FPLV/Italy/2016	A	G	T	S	G	G	A	G	G	C	A	A	G	T	T	V	C	A	A		C	C	A		G	A	C	D	G	G	T		G	G	T	G	C	A	A	Q	C	C	T	P	G	C	T	A	G
MW847168.1 35464/FPLV/Italy/2016	A	G	T	S	G	G	A	G	G	C	A	A	G	T	T	V	C	A	A		C	C	A		G	A	C	D	G	G	T		G	G	T	G	C	A	A	Q	C	C	T	P	G	C	T	A	G
MW847169.1 35441/FPLV/Italy/2016	A	G	T	S	G	G	A	G	G	C	A	A	G	T	T	V	C	A	A		C	C	A		G	A	C	D	G	G	T		G	G	T	G	C	A	A	Q	C	C	T	P	G	C	T	A	G
MW847170.1 35515/FPLV/Italy/2016	A	G	T	S	G	G	A	G	G	C	A	A	G	T	T	V	C	A	A		C	C	A		G	A	C	D	G	G	T		G	G	T	G	C	A	A	Q	C	C	T	P	G	C	T	A	G
MW847171.1 35686/FPLV/Italy/2016	A	G	T	S	G	G	A	G	G	C	A	A	G	T	T	V	C	A	A		C	C	A		G	A	C	D	G	G	T		G	G	T	G	C	A	A	Q	C	C	T	P	G	C	T	A	G
MW847172.1 36174/FPLV/Italy/2016	A	G	T	S	G	G	A	G	G	C	A	A	G	T	T	V	C	A	A		C	C	A		G	A	C	D	G	G	T		G	G	T	G	C	A	A	Q	C	C	T	P	G	C	T	A	G
MW847173.1 36884/FPLV/Italy/2016	A	G	T	S	G	G	A	G	G	C	A	A	G	T	T	V	C	A	A		C	C	A		G	A	C	D	G	G	T		G	G	T	G	C	A	A	Q	C	C	T	P	G	C	T	A	G
MW847174.1 36891/FPLV/Italy/2016	A	G	T	S	G	G	A	G	G	C	A	A	G	T	T	V	C	A	A		C	C	A		G	A	C	D	G	G	T		G	G	T	G	C	A	A	Q	C	C	T	P	G	C	T	A	G
MW847175.1 36945/FPLV/Italy/2016	A	G	T	S	G	G	A	G	G	C	A	A	G	T	T	V	C	A	A		C	C	A		G	A	C	D	G	G	T		G	G	T	G	C	A	A	Q	C	C	T	P	G	C	T	A	G
MW847176.1 36947/FPLV/Italy/2016	A	G	T	S	G	G	A	G	G	C	A	A	G	T	T	V	C	A	A		C	C	A		G	A	C	D	G	G	T		G	G	T	G	C	A	A	Q	C	C	T	P	G	C	T	A	G
MW847177.1 36946/FPLV/Italy/2016	A	G	T	S	G	G	A	G	G	C	A	A	G	T	T	V	C	A	A		C	C	A		G	A	C	D	G	G	T		G	G	T	G	C	A	A	Q	C	C	T	P	G	C	T	A	G
MW847178.1 36950/FPLV/Italy/2017	A	G	T	S	G	G	A	G	G	C	A	A	G	T	T	V	C	A	A		C	C	A		G	A	C	D	G	G	T		G	G	T	G	C	A	A	Q	C	C	T	P	G	C	T	A	G
MW847179.1 36949/FPLV/Italy/2017	A	G	T	S	G	G	A	G	G	C	A	A	G	T	T	V	C	A	A		C	C	A		G	A	C	D	G	G	T		G	G	T	G	C	A	A	Q	C	C	T	P	G	C	T	A	G
MW847180.1 37039/FPLV/Italy/2017	A	G	T	S	G	G	A	G	G	C	A	A	G	T	T	V	C	A	A		C	C	A		G	A	C	D	G	G	T		G	G	T	G	C	A	A	Q	C	C	T	P	G	C	T	A	G
MW847181.1 37038/FPLV/Italy/2017	A	G	T	S	G	G	A	G	G	C	A	A	G	T	T	V	C	A	A		C	C	A		G	A	C	D	G	G	T		G	G	T	G	C	A	A	Q	C	C	T	P	G	C	T	A	G
MW847182.1 37810/FPLV/Italy/2017	A	G	T	S	G	G	A	G	G	C	A	A	G	T	T	V	C	A	A		C	C	A		G	A	C	D	G	G	T		G	G	T	G	C	A	A	Q	C	C	T	P	G	C	T	A	G
MW847183.1 641277/FPLV/Italy/2017	A	G	T	S	G	G	A	G	G	C	A	A	G	T	T	V	C	A	A		C	C	A		G	A	C	D	G	G	T		G	G	T	G	C	A	A	Q	C	C	T	P	G	C	T	A	G
MW847184.1 665992/FPLV/Italy/2017	A	G	T	S	G	G	A	G	G	C	A	A	G	T	T	V	C	A	A		C	C	A		G	A	C	D	G	G	T		G	G	T	G	C	A	A	Q	C	C	T	P	G	C	T	A	G
MW847185.1 41012/FPLV/Italy/2017	A	G	T	S	G	G	A	G	G	C	A	A	G	T	T	V	C	A	A		C	C	A		G	A	C	D	G	G	T		G	G	T	G	C	A	A	Q	C	C	T	P	G	C	T	A	G
MW847186.1 41051/FPLV/Italy/2017	A	G	T	S	G	G	A	G	G	C	A	A	G	T	T	V	C	A	A		C	C	A		G	A	C	D	G	G	T		G	G	T	G	C	A	A	Q	C	C	T	P	G	C	T	A	G
MW847187.1 880007/FPLV/Italy/2017	A	G	T	S	G	G	A	G	G	C	A	A	G	T	T	V	C	A	A		C	C	A		G	A	C	D	G	G	T		G	G	T	G	C	A	A	Q	C	C	T	P	G	C	T	A	G
MW847188.1 41461/FPLV/Italy/2017	A	G	T	S	G	G	A	G	G	C	A	A	G	T	T	V	C	A	A		C	C	A		G	A	C	D	G	G	T		G	G	T	G	C	A	A	Q	C	C	T	P	G	C	T	A	G
MW847189.1 41483/FPLV/Italy/2017	A	G	T	S	G	G	A	G	G	C	A	A	G	T	T	V	C	A	A		C	C	A		G	A	C	D	G	G	T		G	G	T	G	C	A	A	Q	C	C	T	P	G	C	T	A	G
MW847190.1 41535/FPLV/Italy/2017	A	G	T	S	G	G	A	G	G	C	A	A	G	T	T	V	C	A	A		C	C	A		G	A	C	D	G	G	T		G	G	T	G	C	A	A	Q	C	C	T	P	G	C	T	A	G
MW847191.1 41536/FPLV/Italy/2017	A	G	T	S	G	G	A	G	G	C	A	A	G	T	T	V	C	A	A		C	C	A		G	A	C	D	G	G	T		G	G	T	G	C	A	A	Q	C	C	T	P	G	C	T	A	G
MW847192.1 41581/FPLV/Italy/2017	A	G	T	S	G	G	A	G	G	C	A	A	G	T	T	V	C	A	A		C	C	A		G	A	C	D	G	G	T		G	G	T	G	C	A	A	Q	C	C	T	P	G	C	T	A	G
MW847193.1 883387/FPLV/Italy/2017	A	G	T	S	G	G	A	G	G	C	A	A	G	T	T	V	C	A	A		C	C	A		G	A	C	D	G	G	T		G	G	T	G	C	A	A	Q	C	C	T	P	G	C	T	A	G
MW847194.1 883390/FPLV/Italy/2017	A	G	T	S	G	G	A	G	G	C	A	A	G	T	T	V	C	A	A		C	C	A		G	A	C	D	G	G	T		G	G	T	G	C	A	A	Q	C	C	T	P	G	C	T	A	G
MW847195.1 883916/FPLV/Italy/2017	A	G	T	S	G	G	A	G	G	C	A	A	G	T	T	V	C	A	A		C	C	A		G	A	C	D	G	G	T		G	G	T	G	C	A	A	Q	C	C	T	P	G	C	T	A	G
MW847196.1 41702/FPLV/Italy/2018	A	G	T	S	G	G	A	G	G	C	A	A	G	T	T	V	C	A	A		C	C	A		G	A	C	D	G	G	T		G	G	T	G	C	A	A	Q	C	C	T	P	G	C	T	A	G
MW847197.1 674541/FPLV/Italy/2018	A	G	T	S	G	G	A	G	G	C	A	A	G	T	T	V	C	A	A		C	C	A		G	A	C	D	G	G	T		G	G	T	G	C	A	A	Q	C	C	T	P	G	C	T	A	G
MW847198.1 903208/FPLV/Italy/2018	A	G	T	S	G	G	A	G	G	C	A	A	G	T	T	V	C	A	A		C	C	A		G	A	C	D	G	G	T		G	G	T	G	C	A	A	Q	C	C	T	P	G	C	T	A	G
MW847199.1 44350/FPLV/Italy/2018	A	G	T	S	G	G	A	G	G	C	A	A	G	T	T	V	C	A	A		C	C	A		G	A	C	D	G	G	T		G	G	T	G	C	A	A	Q	C	C	T	P	G	C	T	A	G
MW847200.1 45705/FPLV/Italy/2018	A	G	T	S	G	G	A	G	G	C	A	A	G	T	T	V	C	A	A		C	C	A		G	A	C	D	G	G	T		G	G	T	G	C	A	G	Q	C	C	T	P	G	C	T	A	G
MW847201.1 45422/FPLV/Italy/2018	A	G	T	S	G	G	A	G	G	C	A	A	G	T	T	V	C	A	A		C	C	A		G	A	C	D	G	G	T		G	G	T	G	C	A	A	Q	C	C	T	P	G	C	T	A	G
MW847202.1 46072/FPLV/Italy/2018	A	G	T	S	G	G	A	G	G	C	A	A	G	T	T	V	C	A	A		C	C	A		G	A	C	D	G	G	T		G	G	T	G	C	A	A	Q	C	C	T	P	G	C	T	A	G
MW847203.1 46647/FPLV/Italy/2019	A	G	T	S	G	G	A	G	G	C	A	A	G	T	T	V	C	A	A		C	C	A		G	A	C	D	G	G	T		G	G	T	G	C	A	A	Q	C	C	T	P	G	C	T	A	G
MW847204.1 47906/FPLV/Italy/2019	A	G	T	S	G	G	A	G	G	C	A	A	G	T	T	V	C	A	A		C	C	A		G	A	C	D	G	G	T		G	G	T	G	C	A	A	Q	C	C	T	P	G	C	T	A	G
MW847205.1 48205/FPLV/Italy/2019	A	G	T	S	G	G	A	G	G	C	A	A	G	T	T	V	C	A	A		C	C	A		G	A	C	D	G	G	T		G	G	T	G	C	A	A	Q	C	C	T	P	G	C	T	A	G
MW847206.1 743135/FPLV/Italy/2019	A	G	T	S	G	G	A	G	G	C	A	A	G	T	T	V	C	A	A		C	C	A		G	A	C	D	G	G	T		G	G	T	G	C	A	A	Q	C	C	T	P	G	C	T	A	G
MW847207.1 967127/FPLV/Italy/2019	A	G	T	S	G	G	A	G	G	C	A	A	G	T	T	V	C	A	A		C	C	A		G	A	C	D	G	G	T		G	G	T	G	C	A	A	Q	C	C	T	P	G	C	T	A	G
MW847208.1 44495/FPLV/Italy/2018	A	G	T	S	G	G	A	G	G	C	A	A	G	T	T	V	C	A	A		C	C	A		G	A	C	D	G	G	T		G	G	T	G	C	A	A	Q	C	C	T	P	G	C	T	A	G
MW847209.1 743132/FPLV/Italy/2019	A	G	T	S	G	G	A	G	G	C	A	A	G	T	T	V	C	A	A		C	C	A		G	A	C	D	G	G	T		G	G	T	G	C	A	A	Q	C	C	T	P	G	C	T	A	G
MW926314.1 Cat 1/FPLV/United Kingdom/2019	A	G	T	S	G	G	A	G	G	C	A	A	G	T	T	V	C	A	A		C	C	A		G	A	C	D	G	G	T		G	G	T	G	C	A	A	Q	C	C	T	P	G	C	T	A	G
MW926316.1 Cat 3/FPLV/United Kingdom/2019	A	G	T	S	G	G	A	G	G	C	A	A	G	T	T	V	C	A	A		C	C	A		G	A	C	D	G	G	T		G	G	T	G	C	A	A	Q	C	C	T	P	G	C	T	A	G
MZ322607.1 CD/2018/FPLV/Giant panda/Sichuan/China/2018	A	G	T	S	G	G	A	G	G	C	A	A	G	T	T	V	C	A	A		C	C	A		G	A	C	D	G	G	T		G	G	T	G	C	A	A	Q	C	C	T	P	G	C	T	A	G
MZ362883.1 AP. Roseworthy/SA/5371/20/FPLV/Australia/2019	A	G	T	S	G	G	A	G	A	C	A	T	G	T	T	V	C	A	A		C	C	A		G	A	C	D	G	G	T		G	G	T	G	C	A	A	Q	C	C	T	P	G	C	T	A	G
MZ391096.1 Barut/FPLV/Turkey/2020	A	G	T	S	G	G	A	G	G	C	A	A	G	T	T	V	C	A	A		C	C	A		G	A	C	D	G	G	T		G	G	T	G	C	A	A	Q	C	C	T	P	G	C	T	A	G
MZ391097.1 kucuk/FPLV/Turkey/2020	A	G	T	S	G	G	A	G	G	C	A	A	G	T	T	V	C	A	A		C	C	A		G	A	C	D	G	G	T		G	G	T	G	C	A	A	Q	C	C	T	P	G	C	T	A	G
MZ442302.1 SMU-F33/FPLV/China/Sichuan/2020	A	G	T	S	G	G	A	G	G	C	A	A	G	T	T	V	C	A	A		C	C	A		G	A	C	D	G	G	T		G	G	T	G	C	A	A	Q	C	C	T	P	G	C	T	A	G
MZ442303.1 SMU-D87/FPLV/China/Sichuan/2019	A	G	T	S	G	G	A	G	G	C	A	A	G	T	T	V	C	A	A		C	C	A		G	A	C	D	G	G	T		G	G	T	G	C	A	A	Q	C	C	T	P	G	C	T	A	G
MZ442304.1 SMU-D74/FPLV/China/Sichuan/2019	A	G	T	S	G	G	A	G	G	C	A	A	G	T	T	V	C	A	A		C	C	A		G	A	C	D	G	G	T		G	G	T	G	C	A	A	Q	C	C	T	P	G	C	T	A	G
MZ442305.1 SMU-D53/FPLV/China/Sichuan/2018	A	G	T	S	G	G	A	G	G	C	A	A	G	T	T	V	C	A	A		C	C	A		G	A	C	D	G	G	T		G	G	T	G	C	A	A	Q	C	C	T	P	G	C	T	A	G
MZ442306.1 SMU-D50/FPLV/China/Sichuan/2018	A	G	T	S	G	G	A	G	G	C	A	A	G	T	T	V	C	A	A		C	C	A		G	A	C	D	G	G	T		G	G	T	G	C	A	A	Q	C	C	T	P	G	C	T	A	G
MZ442307.1 SMU-D46/FPLV/China/Sichuan/2018	A	G	T	S	G	G	A	G	G	C	A	A	G	T	T	V	C	A	A		C	C	A		G	A	C	D	G	G	T		G	G	T	G	C	A	A	Q	C	C	T	P	G	C	T	A	G
MZ442308.1 SMU-D14/FPLV/China/Sichuan/2018	A	G	T	S	G	G	A	G	G	C	A	A	G	T	T	V	C	A	A		C	C	A		G	A	C	D	G	G	T		G	G	T	G	C	A	G	Q	C	C	T	P	G	C	T	A	G
MZ442309.1 SMU-D4/FPLV/China/Sichuan/2017	A	G	T	S	G	G	A	G	G	C	A	A	G	T	T	V	C	A	A		C	C	A		G	A	C	D	G	G	T		G	G	T	G	C	A	A	Q	C	C	T	P	G	C	T	A	G
MZ442310.1 SMU-D18/FPLV/China/Sichuan/2018	A	G	T	S	G	G	A	G	G	C	A	A	G	T	T	V	C	A	A		C	C	A		G	A	C	D	G	G	T		G	G	T	G	C	A	G	Q	C	C	T	P	G	C	T	A	G
MZ442311.1 SMU-D28/FPLV/China/Sichuan/2018	A	G	T	S	G	G	A	G	G	C	A	A	G	T	T	V	C	A	A		C	C	A		G	A	C	D	G	G	T		G	G	T	G	C	A	A	Q	C	C	T	P	G	C	T	A	G
MZ442312.1 SMU-D/FPLV/China/Sichuan/2017	A	G	T	S	G	G	A	G	G	C	A	A	G	T	T	V	C	A	A		C	C	A		G	A	C	D	G	G	T		G	G	T	G	C	A	A	Q	C	C	T	P	G	C	T	A	G
MZ442313.1 SMU-SC20-2/FPLV/China/Sichuan/2020	A	G	T	S	G	G	A	G	G	C	A	A	G	T	T	V	C	A	A		C	C	A		G	A	C	D	G	G	T		G	G	T	G	C	A	A	Q	C	C	T	P	G	C	T	A	G
MZ442314.1 SMU-SC20-6/FPLV/China/Sichuan/2020	A	G	T	S	G	G	A	G	G	C	A	A	G	T	T	V	C	A	A		C	C	A		G	A	C	D	G	G	T		G	G	T	G	C	A	A	Q	C	C	T	P	G	C	T	A	G
MZ508522.1 18DIAPD52063/2/FPLV/Italy/2018	A	G	T	S	G	G	A	G	G	C	A	A	G	T	T	V	C	A	A		C	C	A		G	A	C	D	G	G	T		G	G	T	G	C	A	A	Q	C	C	T	P	G	C	T	A	G
MZ508524.1 19DIAPD59117/10/FPLV/Italy/2019	A	G	T	S	G	G	A	G	G	C	A	A	G	T	T	V	C	A	A		C	C	A		G	A	C	D	G	G	T		G	G	T	G	C	A	A	Q	C	C	T	P	G	C	T	A	G
MZ508525.1 18DIAPD932/2/FPLV/Italy/2018	A	G	T	S	G	G	A	G	G	C	A	A	G	T	T	V	C	A	A		C	C	A		G	A	C	D	G	G	T		G	G	T	G	C	A	A	Q	C	C	T	P	G	C	T	A	G
MZ508526.1 19DIAPD56061/4/FPLV/Italy/2019	A	G	T	S	G	G	A	G	T	C	A	S	G	T	T	V	C	A	A		C	C	A		G	A	C	D	G	G	T		G	G	T	G	C	A	A	Q	C	C	T	P	G	C	T	A	G
MZ836347.1 JN-11/FPLV/Shandong/China/2019	A	G	T	S	G	G	A	G	G	C	A	A	G	T	T	V	C	A	A		C	C	A		G	A	C	D	G	G	T		G	G	T	G	C	A	A	Q	C	C	T	P	G	C	T	A	G
MZ836350.1 TZ-243/FPLV/Beijing/China/2020	A	G	T	S	G	G	A	G	G	C	A	A	G	T	T	V	C	A	A		C	C	A		G	A	C	D	G	G	T		G	G	T	G	C	A	A	Q	C	C	T	P	G	C	T	A	G
MZ836351.1 TZ-242/FPLV/Beijing/China/2020	A	G	T	S	G	G	A	G	G	C	A	A	G	T	T	V	C	A	A		C	C	A		G	A	C	D	G	G	T		G	G	T	G	C	A	A	Q	C	C	T	P	G	C	T	A	G
MZ836352.1 TZ-241/FPLV/Beijing/China/2020	A	G	T	S	G	G	A	G	G	C	A	A	G	T	T	V	C	A	A		C	C	A		G	A	C	D	G	G	T		G	G	T	G	C	A	A	Q	C	C	T	P	G	C	T	A	G
MZ836353.1 TZ-240/FPLV/Beijing/China/2020	A	G	T	S	G	G	A	G	G	C	A	A	G	T	T	V	C	A	A		C	C	A		G	A	C	D	G	G	T		G	G	T	G	C	A	A	Q	C	C	T	P	G	C	T	A	G
MZ836354.1 TZ-239/FPLV/Beijing/China/2020	A	G	T	S	G	G	A	G	G	C	A	A	G	T	T	V	C	A	A		C	C	A		G	A	C	D	G	G	T		G	G	T	G	C	A	A	Q	C	C	T	P	G	C	T	A	G
MZ836355.1 TZ-238/FPLV/Beijing/China/2020	A	G	T	S	G	G	A	G	G	C	A	A	G	T	T	V	C	A	A		C	C	A		G	A	C	D	G	G	T		G	G	T	G	C	A	A	Q	C	C	T	P	G	C	T	A	G
MZ836356.1 TZ-237/FPLV/Beijing/China/2020	A	G	T	S	G	G	A	G	G	C	A	A	G	T	T	V	C	A	A		C	C	A		G	A	C	D	G	G	T		G	G	T	G	C	A	A	Q	C	C	T	P	G	C	T	A	G
MZ836357.1 TZ-236/FPLV/Beijing/China/2020	A	G	T	S	G	G	A	G	G	C	A	A	G	T	T	V	C	A	A		C	C	A		G	A	C	D	G	G	T		G	G	T	G	C	A	A	Q	C	C	T	P	G	C	T	A	G
MZ836358.1 TZ-235/FPLV/Beijing/China/2020	A	G	T	S	G	G	A	G	G	C	A	A	G	T	T	V	C	A	A		C	C	A		G	A	C	D	G	G	T		G	G	T	G	C	A	A	Q	C	C	T	P	G	C	T	A	G
MZ836359.1 TZ-195/FPLV/Beijing/China/2020	A	G	T	S	G	G	A	G	G	C	A	A	G	T	T	V	C	A	A		C	C	A		G	A	C	D	G	G	T		G	G	T	G	C	A	A	Q	C	C	T	P	G	C	T	A	G
MZ836360.1 TZ-193/FPLV/Beijing/China/2020	A	G	T	S	G	G	A	G	G	C	A	A	G	T	T	V	C	A	A		C	C	A		G	A	C	D	G	G	T		G	G	T	G	C	A	A	Q	C	C	T	P	G	C	T	A	G
MZ836361.1 TZ-185/FPLV/Beijing/China/2020	A	G	T	S	G	G	A	G	G	C	A	A	G	T	T	V	C	A	A		C	C	A		G	A	C	D	G	G	T		G	G	T	G	C	A	A	Q	C	C	T	P	G	C	T	A	G
MZ836362.1 TZ-148/FPLV/Beijing/China/2020	A	G	T	S	G	G	A	G	G	C	A	A	G	T	T	V	C	A	A		C	C	A		G	A	C	D	G	G	T		G	G	T	G	C	A	A	Q	C	C	T	P	G	C	T	A	G
MZ836363.1 TZ-135/FPLV/Beijing/China/2020	A	G	T	S	G	G	A	G	G	C	A	A	G	T	T	V	C	A	A		C	C	A		G	A	C	D	G	G	T		G	G	T	G	C	A	A	Q	C	C	T	P	G	C	T	A	G
MZ836364.1 TZ-133/FPLV/Beijing/China/2020	A	G	T	S	G	G	A	G	G	C	A	A	G	T	T	V	C	A	A		C	C	A		G	A	C	D	G	G	T		G	G	T	G	C	A	A	Q	C	C	T	P	G	C	T	A	G
MZ836365.1 TZ-124/FPLV/Beijing/China/2020	A	G	T	S	G	G	A	G	G	C	A	A	G	T	T	V	C	A	A		C	C	A		G	A	C	D	G	G	T		G	G	T	G	C	A	A	Q	C	C	T	P	G	C	T	A	G
MZ836366.1 TZ-122/FPLV/Beijing/China/2020	A	G	T	S	G	G	A	G	G	C	A	A	G	T	T	V	C	A	A		C	C	A		G	A	C	D	G	G	T		G	G	T	G	C	A	A	Q	C	C	T	P	G	C	T	A	G
MZ836367.1 TZ-119/FPLV/Beijing/China/2020	A	G	T	S	G	G	A	G	G	C	A	A	G	T	T	V	C	A	A		C	C	A		G	A	C	D	G	G	T		G	G	T	G	C	A	A	Q	C	C	T	P	G	C	T	A	G
MZ836368.1 TZ-112/FPLV/Beijing/China/2020	A	G	T	S	G	G	A	G	G	C	A	A	G	T	T	V	C	A	A		C	C	A		G	A	C	D	G	G	T		G	G	T	G	C	A	A	Q	C	C	T	P	G	C	T	A	G
MZ836369.1 TZ-108/FPLV/Beijing/China/2020	A	G	T	S	G	G	A	G	G	C	A	A	G	T	T	V	C	A	A		C	C	A		G	A	C	D	G	G	T		G	G	T	G	C	A	A	Q	C	C	T	P	G	C	T	A	G
MZ836370.1 TZ-104/FPLV/Beijing/China/2020	A	G	T	S	G	G	A	G	G	C	A	A	G	T	T	V	C	A	A		C	C	A		G	A	C	D	G	G	T		G	G	T	G	C	A	A	Q	C	C	T	P	G	C	T	A	G
MZ836371.1 TZ-99/FPLV/Beijing/China/2020	A	G	T	S	G	G	A	G	G	C	A	A	G	T	T	V	C	A	A		C	C	A		G	A	C	D	G	G	T		G	G	T	G	C	A	A	Q	C	C	T	P	G	C	T	A	G
MZ836373.1 JN-96/FPLV/Shandong/China/2020	A	G	T	S	G	G	A	G	G	C	A	A	G	T	T	V	C	A	A		C	C	A		G	A	C	D	G	G	T		G	G	T	G	C	A	A	Q	C	C	T	P	G	C	T	A	G
MZ836374.1 JN-92/FPLV/Shandong/China/2020	A	G	T	S	G	G	A	G	G	C	A	A	G	T	T	V	C	A	A		C	C	A		G	A	C	D	G	G	T		G	G	T	G	C	A	A	Q	C	C	T	P	G	C	T	A	G
MZ836375.1 JN-91/FPLV/Shandong/China/2020	A	G	T	S	G	G	A	G	G	C	A	A	G	T	T	V	C	A	A		C	C	A		G	A	C	D	G	G	T		G	G	T	G	C	A	A	Q	C	C	T	P	G	C	T	A	G
MZ836376.1 JN-90/FPLV/Shandong/China/2020	A	G	T	S	G	G	A	G	G	C	A	A	G	T	T	V	C	A	A		C	C	A		G	A	C	D	G	G	T		G	G	T	G	C	A	A	Q	C	C	T	P	G	C	T	A	G
MZ836377.1 JN-87/FPLV/Shandong/China/2020	A	G	T	S	G	G	A	G	G	C	A	A	G	T	T	V	C	A	A		C	C	A		G	A	C	D	G	G	T		G	G	T	G	C	A	A	Q	C	C	T	P	G	C	T	A	G
MZ836378.1 JN-12/FPLV/Shandong/China/2020	A	G	T	S	G	G	A	G	G	C	A	A	G	T	T	V	C	A	A		C	C	A		G	A	C	D	G	G	T		G	G	T	G	C	A	A	Q	C	C	T	P	G	C	T	A	G
MZ913313.1 F-18/FPLV/Sichuan/China/2021	A	G	T	S	G	G	A	G	G	C	A	A	G	T	T	V	C	A	A		C	C	A		G	A	C	D	G	G	T		G	G	T	G	C	A	A	Q	C	C	T	P	G	C	T	A	G
MZ913314.1 D13/FPLV/Canine//Sichuan/China/2021	A	G	T	S	G	G	A	G	G	C	A	A	G	T	T	V	C	A	A		C	C	A		G	A	C	D	G	G	T		G	G	T	G	C	A	A	Q	C	C	T	P	G	C	T	A	G
MZ913315.1 C-F9/FPLV/Canine//Sichuan/China/2021	A	G	T	S	G	G	A	G	G	C	A	A	G	T	T	V	C	A	A		C	C	A		G	A	C	D	G	G	T		G	G	T	G	C	A	A	Q	C	C	T	P	G	C	T	A	G
MZ913316.1 C-F88/FPLV/Canine//Sichuan/China/2021	A	G	T	S	G	G	A	G	G	C	A	A	G	T	T	V	C	A	A		C	C	A		G	A	C	D	G	G	T		G	G	T	G	C	A	A	Q	C	C	T	P	G	C	T	A	G
MZ913317.1 C-1/FPLV/Canine//Sichuan/China/2021	A	G	T	S	G	G	A	G	G	C	A	A	G	T	T	V	C	A	A		C	C	A		G	A	C	D	G	G	T		G	G	T	G	C	A	A	Q	C	C	T	P	G	C	T	A	G
MZ913318.1 C-4/FPLV/Canine//Sichuan/China/2021	A	G	T	S	G	G	A	G	G	C	A	A	G	T	T	V	C	A	A		C	C	A		T	A	C	Y	G	G	T		G	G	T	G	C	A	A	Q	C	C	T	P	G	C	T	A	G
MZ913319.1 C-9/FPLV/Canine//Sichuan/China/2021	A	G	T	S	G	G	A	G	G	C	A	A	G	T	T	V	C	A	A		C	C	A		G	A	C	D	G	G	T		G	G	T	G	C	A	A	Q	C	C	T	P	G	C	T	A	G
OK128325.1 D7/FPLV/Canine//Sichuan/China/2021	A	G	T	S	G	G	A	G	G	C	A	A	G	T	T	V	C	A	A		C	C	A		G	A	C	D	G	G	T		G	G	T	G	C	A	A	Q	C	C	T	P	G	C	T	A	G
OK384309.1 SD/1/FPLV/Shandong/China/2019	A	G	T	S	G	G	A	G	G	C	A	A	G	T	T	V	C	A	A		C	C	A		G	A	C	D	G	G	T		G	G	T	G	C	A	G	Q	C	C	T	P	G	C	T	A	G
OK384310.1 SD/2/FPLV/Shandong/China/2019	A	G	T	S	G	G	A	G	G	C	A	A	G	T	T	V	C	A	A		C	C	A		G	A	C	D	G	G	T		G	G	T	G	C	A	A	Q	C	C	T	P	G	C	T	A	G
OK384311.1 SD/3/FPLV/Shandong/China/2019	A	G	T	S	G	G	A	G	G	C	A	A	G	T	T	V	C	A	A		C	C	A		G	A	C	D	G	G	T		G	G	T	G	C	A	A	Q	C	C	T	P	G	C	T	A	G
OK384312.1 SD/4/FPLV/Shandong/China/2019	A	G	T	S	G	G	A	G	G	C	A	A	G	T	T	V	C	A	A		C	C	A		G	A	C	D	G	G	T		G	G	T	G	C	A	A	Q	C	C	T	P	G	C	T	A	G
OK384313.1 SD/5/FPLV/Shandong/China/2019	A	G	T	S	G	G	A	G	G	C	A	A	G	T	T	V	C	A	A		C	C	A		G	A	C	D	G	G	T		G	G	T	G	C	A	A	Q	C	C	T	P	G	C	T	A	G
OK384314.1 SD/6/FPLV/Shandong/China/2019	A	G	T	S	G	G	A	G	G	C	A	A	G	T	T	V	C	A	A		C	C	A		G	A	C	D	G	G	T		G	G	T	G	C	A	A	Q	C	C	T	P	G	C	T	A	G
OL547731.1 F-C/FPLV/Sichuan/China/2021	A	G	T	S	G	G	A	G	G	C	A	A	G	T	T	V	C	A	A		C	C	A		G	A	C	D	G	G	T		G	G	T	G	C	A	A	Q	C	C	T	P	G	C	T	A	G
OM212011.1 Yanji/FPLV/Jilin/China/2021	A	G	T	S	G	G	A	G	G	C	A	A	G	T	T	V	C	A	A		C	C	A		G	A	C	D	G	G	T		G	G	T	G	C	A	A	Q	C	C	T	P	G	C	T	A	G
OM322821.1 Yanji2/FPLV/Jilin/China/2021	A	G	T	S	G	G	A	G	G	C	A	A	G	T	T	V	C	A	A		C	C	A		G	A	C	D	G	G	T		G	G	T	G	C	A	A	Q	C	C	T	P	G	C	T	A	G
OM885373.1 Yanji3/FPLV/Jilin/China/2021	A	G	T	S	G	G	A	G	G	C	A	A	G	T	T	V	C	A	A		C	C	A		G	A	C	D	G	G	T		G	G	T	G	C	A	A	Q	C	C	T	P	G	C	T	A	G
OM885374.1 Yanji4/FPLV/Jilin/China/2021	A	G	T	S	G	G	A	G	G	C	A	A	G	T	T	V	C	A	A		C	C	A		G	A	C	D	G	G	T		G	G	T	G	C	A	A	Q	C	C	T	P	G	C	T	A	G
OM885375.1 Yanji5/FPLV/Jilin/China/2021	A	G	T	S	G	G	A	G	G	C	A	A	G	T	T	V	C	A	A		C	C	A		G	A	C	D	G	G	T		G	G	T	G	C	A	A	Q	C	C	T	P	G	C	T	A	G
OM885376.1 Yanji6/FPLV/Jilin/China/2021	A	G	T	S	G	G	A	G	G	C	A	A	G	T	T	V	C	A	A		C	C	A		G	A	C	D	G	G	T		G	G	T	G	C	A	A	Q	C	C	T	P	G	C	T	A	G
OM885377.1 Yanji8/FPLV/Jilin/China/2021	A	G	T	S	G	G	A	G	G	C	A	A	G	T	T	V	C	A	A		C	C	A		G	A	C	D	G	G	T		G	G	T	G	C	A	A	Q	C	C	T	P	G	C	T	A	G
OM885378.1 Yanji9/FPLV/Jilin/China/2021	A	G	T	S	G	G	A	G	G	C	A	A	G	T	T	V	C	A	A		C	C	A		G	A	C	D	G	G	T		G	G	T	G	C	A	A	Q	C	C	T	P	G	C	T	A	G
OM885379.1 Yanji10/FPLV/Jilin/China/2021	A	G	T	S	G	G	A	G	G	C	A	A	G	T	T	V	C	A	A		C	C	A		G	A	C	D	G	G	T		G	G	T	G	C	A	A	Q	C	C	T	P	G	C	T	A	G
OM885380.1 Yanji11/FPLV/Jilin/China/2021	A	G	T	S	G	G	A	G	G	C	A	A	G	T	T	V	C	A	A		C	C	A		G	A	C	D	G	G	T		G	G	T	G	C	A	A	Q	C	C	T	P	G	C	T	A	G
OM885381.1 Yanji12/FPLV/Jilin/China/2021	A	G	T	S	G	G	A	G	G	C	A	A	G	T	T	V	C	A	A		C	C	A		G	A	C	D	G	G	T		G	G	T	G	C	A	A	Q	C	C	T	P	G	C	T	A	G
OM885382.1 Yanji13/FPLV/Jilin/China/2021	A	G	T	S	G	G	A	G	G	C	A	A	G	T	T	V	C	A	A		C	C	A		G	A	C	D	G	G	T		G	G	T	G	C	A	A	Q	C	C	T	P	G	C	T	A	G
OM885383.1 Yanji15/FPLV/Jilin/China/2021	A	G	T	S	G	G	A	G	G	C	A	A	G	T	T	V	C	A	A		C	C	A		G	A	C	D	G	G	T		G	G	T	G	C	A	A	Q	C	C	T	P	G	C	T	A	G
OM885384.1 Yanji18/FPLV/Jilin/China/2021	A	G	T	S	C	G	A	R	G	C	A	A	G	T	T	V	C	A	A		C	C	A		G	A	C	D	G	G	T		G	G	T	G	C	A	A	Q	C	C	T	P	G	C	T	A	G
OM918770.1 Yanji23/FPLV/Jilin/China/2021	A	G	T	S	G	G	A	G	G	C	A	A	G	T	T	V	C	A	A		C	C	A		G	A	C	D	G	G	T		G	G	T	G	C	A	A	Q	C	C	T	P	G	C	T	A	G
OM918771.1 Yanji24/FPLV/Jilin/China/2021	A	G	T	S	G	G	A	G	G	C	A	A	G	T	T	V	C	A	A		C	C	A		G	A	C	D	G	G	T		G	G	T	G	C	A	A	Q	C	C	T	P	G	C	T	A	G
OM918772.1 Yanji25/FPLV/Jilin/China/2021	A	G	T	S	G	G	A	G	G	C	A	A	G	T	T	V	C	A	A		C	C	A		G	A	C	D	G	G	T		G	G	T	G	C	A	A	Q	C	C	T	P	G	C	T	A	G
OM918773.1 Yanji27/FPLV/Jilin/China/2021	A	G	T	S	G	G	A	G	G	C	A	A	G	T	T	V	C	A	A		C	C	A		G	A	C	D	G	G	T		G	G	T	G	C	A	A	Q	C	C	T	P	G	C	T	A	G
OM918774.1 Yanji28/FPLV/Jilin/China/2021	A	G	T	S	G	G	A	G	G	C	A	A	G	T	T	V	C	A	A		C	C	A		G	A	C	D	G	G	T		G	G	T	G	C	A	A	Q	C	C	T	P	G	C	T	A	G
OM918775.1 Yanji29/FPLV/Jilin/China/2021	A	G	T	S	G	G	A	G	G	C	A	A	G	T	T	V	C	A	A		C	C	A		G	A	C	D	G	G	T		G	G	T	G	C	A	A	Q	C	C	T	P	G	C	T	A	G
OM918776.1 Yanji30/FPLV/Jilin/China/2021	A	G	T	S	G	G	A	G	G	C	A	A	G	T	T	V	C	A	A		C	C	A		G	A	C	D	G	G	T		G	G	T	G	C	A	A	Q	C	C	T	P	G	C	T	A	G
OM918777.1 Yanji31/FPLV/Jilin/China/2021	A	G	T	S	G	G	A	G	G	C	A	A	G	T	T	V	C	A	A		C	C	A		G	A	C	D	G	G	T		G	G	T	G	C	A	A	Q	C	C	T	P	G	C	T	A	G
OM918778.1 Yanji32/FPLV/Jilin/China/2021	A	G	T	S	G	G	A	G	G	C	A	A	G	T	T	V	C	A	A		C	C	A		G	A	C	D	G	G	T		G	G	T	G	C	A	A	Q	C	C	T	P	G	C	T	A	G
OM918779.1 Yanji33/FPLV/Jilin/China/2021	A	G	T	S	G	G	A	G	G	C	A	A	G	T	T	V	C	A	A		C	C	A		G	A	C	D	G	G	T		G	G	T	G	C	A	A	Q	C	C	T	P	G	C	T	A	G
OM918780.1 Yanji35/FPLV/Jilin/China/2021	A	G	T	S	G	G	A	G	G	C	A	A	G	T	T	V	C	A	A		C	C	A		G	A	C	D	G	G	T		G	G	T	G	C	A	A	Q	C	C	T	P	G	C	T	A	G
OM918781.1 Yanji36/FPLV/Jilin/China/2021	A	G	T	S	G	G	A	G	G	C	A	A	G	T	T	V	C	A	A		C	C	A		G	A	C	D	G	G	T		G	G	T	G	C	A	A	Q	C	C	T	P	G	C	T	A	G
OM918782.1 Yanji38/FPLV/Jilin/China/2021	A	G	T	S	G	G	A	G	G	C	A	A	G	T	T	V	C	A	A		C	C	A		G	A	C	D	G	G	T		G	G	T	G	C	A	A	Q	C	C	T	P	G	C	T	A	G
OM918783.1 Yanji17/FPLV/Jilin/China/2021	A	G	T	S	G	G	A	G	G	C	A	A	G	T	T	V	C	A	A		C	C	A		G	A	C	D	G	G	T		G	G	T	G	C	A	A	Q	C	C	T	P	G	C	T	A	G
OM918784.1 Yanji26/FPLV/Jilin/China/2021	A	G	T	S	G	G	A	G	G	C	A	A	G	T	T	V	C	A	A		C	C	A		G	A	C	D	G	G	T		G	G	T	G	C	A	A	Q	C	C	T	P	G	C	T	A	G
OM918785.1 Yanji37/FPLV/Jilin/China/2021	A	G	T	S	G	G	A	G	G	C	A	A	G	T	T	V	C	A	A		C	C	A		G	A	C	D	G	G	T		G	G	T	G	C	A	A	Q	C	C	T	P	G	C	T	A	G
OM937916.1 39-566/FPLV/Egypt/2019	A	G	T	S	G	G	A	G	G	C	A	A	G	T	T	V	C	A	A		C	C	A		G	A	C	D	G	G	T		G	G	T	G	C	A	A	Q	C	C	T	P	G	C	T	A	G
ON185552.1 1724 HU/FPLV/Hungary/2021	A	G	T	S	G	G	A	G	G	C	A	A	G	T	T	V	C	A	A		C	C	A		G	A	C	D	G	G	T		G	G	T	G	C	A	A	Q	C	C	T	P	G	C	T	A	G
ON605652.1 RCP vaccine(Virbac)/FPLV/Australia/2006	A	G	T	S	G	G	A	G	G	C	A	A	G	T	T	V	C	A	A		C	C	A		G	A	C	D	G	G	T		G	G	T	G	C	A	A	Q	C	C	T	P	G	C	T	A	G
ON630416.1 CC1706/FPLV/Jilin/China/2017	A	G	T	S	G	G	A	G	G	C	A	A	G	T	T	V	C	A	A		C	C	A		G	A	C	D	G	G	T		G	G	T	G	C	A	A	Q	C	C	T	P	G	C	T	A	G
ON630417.1 HB20/FPLV/Hebei/China/2017	A	G	T	S	G	G	A	G	G	C	A	A	G	T	T	V	C	A	A		C	C	A		G	A	C	D	G	G	T		G	G	T	G	C	A	A	Q	C	C	T	P	G	C	T	A	G
ON630418.1 CC17-1/FPLV/Jilin/China/2017	A	G	T	S	G	G	A	G	G	C	A	A	G	T	T	V	C	A	A		C	C	A		G	A	C	D	G	G	T		G	G	T	G	C	A	A	Q	C	C	T	P	G	C	T	A	G
ON646201.1 DL01/FPLV/Liaoning/China/2018	A	G	T	S	G	G	A	G	G	C	A	A	G	T	T	V	C	A	A		C	C	A		G	A	C	D	G	G	T		G	G	T	G	C	A	A	Q	C	C	T	P	G	C	T	A	G
ON646202.1 DL02/FPLV/Liaoning/China/2018	A	G	T	S	G	G	A	G	G	C	A	A	G	T	T	V	C	A	A		C	C	A		G	A	C	D	G	G	T		G	G	T	G	C	A	A	Q	C	C	T	P	G	C	T	A	G
ON646203.1 DL03/FPLV/Liaoning/China/2018	A	G	T	S	G	G	A	G	G	C	A	A	G	T	T	V	C	A	A		C	C	A		G	A	C	D	G	G	T		G	G	T	G	C	A	A	Q	C	C	T	P	G	C	T	A	G
ON646204.1 DL04/FPLV/Liaoning/China/2018	A	G	T	S	G	G	A	G	G	G	A	G	G	T	T	V	C	A	A		C	C	A		G	A	C	D	G	G	T		G	G	T	G	C	A	A	Q	C	C	T	P	G	C	T	A	G
ON646205.1 DL05/FPLV/Liaoning/China/2018	A	G	T	S	G	G	A	G	G	C	A	A	G	T	T	V	C	A	A		C	C	A		G	A	C	D	G	G	T		G	G	T	G	C	A	A	Q	C	C	T	P	G	C	T	A	G
ON646206.1 DL06/FPLV/Liaoning/China/2018	A	G	T	S	G	G	A	G	G	C	A	A	G	T	T	V	C	A	A		C	C	A		G	A	C	D	G	G	T		G	G	T	G	C	A	A	Q	C	C	T	P	G	C	T	A	G
ON646207.1 DL07/FPLV/Liaoning/China/2018	A	G	T	S	G	G	A	G	G	C	A	A	G	T	T	V	C	A	A		C	C	A		G	A	C	D	G	G	T		G	G	T	G	C	A	A	Q	C	C	T	P	G	C	T	A	G
ON646208.1 DL08/FPLV/Liaoning/China/2019	A	G	T	S	G	G	A	G	G	C	A	A	G	T	T	V	C	A	A		C	C	A		G	A	C	D	G	G	T		G	G	T	G	C	A	A	Q	C	C	T	P	G	C	T	A	G
ON646209.1 DL09/FPLV/Liaoning/China/2019	A	G	T	S	G	G	A	G	G	C	A	A	G	T	T	V	C	A	A		C	C	A		G	A	C	D	G	G	T		G	G	T	G	C	A	A	Q	C	C	T	P	G	C	T	A	G
ON646210.1 DL12/FPLV/Liaoning/China/2019	A	G	T	S	G	G	A	G	G	C	A	A	G	T	T	V	C	A	A		C	C	A		G	A	C	D	G	G	T		G	G	T	G	C	A	A	Q	C	C	T	P	G	C	T	A	G
ON646211.1 DL13/FPLV/Liaoning/China/2019	A	G	T	S	G	G	A	G	G	C	A	A	G	T	T	V	C	A	A		C	C	A		G	A	C	D	G	G	T		G	G	T	G	C	A	A	Q	C	C	T	P	G	C	T	A	G
ON646212.1 DL14/FPLV/Liaoning/China/2019	A	G	T	S	G	G	A	G	G	C	A	A	G	T	T	V	C	A	A		C	C	A		G	A	C	D	G	G	T		G	G	T	G	C	A	A	Q	C	C	T	P	G	C	T	A	G
ON646213.1 DL15/FPLV/Liaoning/China/2019	A	G	T	S	G	G	A	G	G	C	A	A	G	T	T	V	C	A	A		C	C	A		G	A	C	D	G	G	T		G	G	T	G	C	A	A	Q	C	C	T	P	G	C	T	A	G
ON646214.1 DL16/FPLV/Liaoning/China/2019	A	G	T	S	G	G	A	G	G	C	A	A	G	T	T	V	C	A	A		C	C	A		G	A	C	D	G	G	T		G	G	T	G	C	A	A	Q	C	C	T	P	G	C	T	A	G
ON646215.1 DL17/FPLV/Liaoning/China/2019	A	G	T	S	G	G	A	G	G	C	A	A	G	T	T	V	C	A	A		C	C	A		G	A	C	D	G	G	T		G	G	T	G	C	A	A	Q	C	C	T	P	G	C	T	A	G
ON646216.1 DL18/FPLV/Liaoning/China/2019	A	G	T	S	G	G	A	G	G	C	A	A	G	T	T	V	C	A	A		C	C	A		G	A	C	D	G	G	T		G	G	T	G	C	A	A	Q	C	C	T	P	G	C	T	A	G
ON646217.1 DL19/FPLV/Liaoning/China/2019	A	G	T	S	G	G	A	G	G	C	A	A	G	T	T	V	C	A	A		C	C	A		G	A	C	D	G	G	T		G	G	T	G	C	A	A	Q	C	C	T	P	G	C	T	A	G
ON646218.1 DL20/FPLV/Liaoning/China/2019	A	G	T	S	G	G	A	G	G	C	A	A	G	T	T	V	C	A	A		C	C	A		G	A	C	D	G	G	T		G	G	T	G	C	A	A	Q	C	C	T	P	G	C	T	A	G
OP153925.1 17D01/FPLV/South Korea/2017	A	G	T	S	G	G	A	G	G	C	A	A	G	T	T	V	C	A	A		C	C	A		G	A	C	D	G	G	T		G	G	T	G	C	A	A	Q	C	C	T	P	G	C	T	A	G
OP153926.1 17D02/FPLV/South Korea/2017	A	G	T	S	G	G	A	G	G	C	A	A	G	T	T	V	C	A	A		C	C	A		G	A	C	D	G	G	T		G	G	T	G	C	A	A	Q	C	C	T	P	G	C	T	A	G
OP153927.1 18D01/FPLV/South Korea/2018	A	G	T	S	G	G	A	G	G	C	A	A	G	T	T	V	C	A	A		C	C	A		G	A	C	D	G	G	T		G	G	T	G	C	A	A	Q	C	C	T	P	G	C	T	A	G
OP153928.1 19D01/FPLV/South Korea/2019	A	G	T	S	G	G	A	G	G	C	A	A	G	T	T	V	C	A	A		C	C	A		G	A	C	D	G	G	T		G	G	T	G	C	A	A	Q	C	C	T	P	G	C	T	A	G
OP153929.1 19D02/FPLV/South Korea/2019	A	G	T	S	G	G	A	G	G	C	A	A	G	T	T	V	C	A	A		C	C	A		G	A	C	D	G	G	T		G	G	T	G	C	A	A	Q	C	C	T	P	G	C	T	A	G
OP153930.1 19D03/FPLV/South Korea/2019	A	G	T	S	G	G	A	G	G	C	A	A	G	T	T	V	C	A	A		C	C	A		G	A	C	D	G	G	T		G	G	T	G	C	A	A	Q	C	C	T	P	G	C	T	A	G
OP153931.1 19D04/FPLV/South Korea/2019	A	G	T	S	G	G	A	G	G	C	A	A	G	T	T	V	C	A	A		C	C	A		G	A	C	D	G	G	T		G	G	T	G	C	A	A	Q	C	C	T	P	G	C	T	A	G
OP153932.1 19D05/FPLV/South Korea/2019	A	G	T	S	G	G	A	G	G	C	A	A	G	T	T	V	C	A	A		C	C	A		G	A	C	D	G	G	T		G	G	T	G	C	A	A	Q	C	C	T	P	G	C	T	A	G
OP471917.1 CC19-02/FPLV/Jilin/China/2019	A	G	T	S	G	G	A	G	G	C	A	A	G	T	T	V	C	A	A		C	C	A		G	A	C	D	G	G	T		G	G	T	G	C	A	A	Q	C	C	T	P	G	C	T	A	G
OP471918.1 HBSJZ19-01/FPLV/Hebei/China/2019	A	G	T	S	G	G	A	G	G	C	A	A	G	T	T	V	C	A	A		C	C	A		G	A	C	D	G	G	T		G	G	T	G	C	A	A	Q	C	C	T	P	G	C	T	A	G
OP471919.1 HBSJZ19-02/FPLV/Hebei/China/2019	A	G	T	S	G	G	A	G	G	C	A	A	G	T	T	V	C	A	A		C	C	A		G	A	C	D	G	G	T		G	G	T	G	C	A	A	Q	C	C	T	P	G	C	T	A	G
OP796706.1 SH-21D2/FPLV/Shanghai/China/2021	A	G	T	S	G	G	A	G	G	C	A	A	G	T	T	V	C	A	A		C	C	A		G	A	C	D	G	G	T		G	G	T	G	C	A	A	Q	C	C	T	P	G	C	T	A	G
OP796707.1 SH-21D4/FPLV/Shanghai/China/2021	A	G	T	S	G	G	A	G	G	C	A	A	G	T	T	V	C	A	A		C	C	A		G	A	C	D	G	G	T		G	G	T	G	C	A	A	Q	C	C	T	P	G	C	T	A	G
OP796708.1 JSNJ-21G4/FPLV/Jiangsu/China/2021	A	G	T	S	G	G	A	G	G	C	A	A	G	T	T	V	C	A	A		C	C	A		G	A	C	D	G	G	T		G	G	T	G	C	A	A	Q	C	C	T	P	G	C	T	A	G
OP796709.1 JSNJ-21G5/FPLV/Jiangsu/China/2021	A	G	T	S	G	G	A	G	G	C	A	A	G	T	T	V	C	A	A		C	C	A		G	A	C	D	G	G	T		G	G	T	G	C	A	A	Q	C	C	T	P	G	C	T	A	G
OP796710.1 ZJHZ-2202/FPLV/Zhejiang/China/2022	A	G	T	S	G	G	A	G	G	C	A	A	G	T	T	V	C	A	A		C	C	A		G	A	C	D	G	G	T		G	G	T	G	C	A	A	Q	C	C	T	P	G	C	T	A	G
OP796711.1 ZJHZ-2203/FPLV/Zhejiang/China/2022	A	G	T	S	G	G	A	G	G	C	A	A	G	T	T	V	C	A	A		C	C	A		G	A	C	D	G	G	T		G	G	T	G	C	A	A	Q	C	C	T	P	G	C	T	A	G
OP796712.1 ZJHZ-2204/FPLV/Zhejiang/China/2022	A	G	T	S	G	G	A	G	G	C	A	A	G	T	T	V	C	A	A		C	C	A		G	A	C	D	G	G	T		G	G	T	G	C	A	A	Q	C	C	T	P	G	C	T	A	G
OP796713.1 ZJHN-2205/FPLV/Zhejiang/China/2022	A	G	T	S	G	G	A	G	G	C	A	A	G	T	T	V	C	A	A		C	C	A		G	A	C	D	G	G	T		G	G	T	G	C	A	A	Q	C	C	T	P	G	C	T	A	G
OP796714.1 ZJHN-2206/FPLV/Zhejiang/China/2022	A	G	T	S	G	G	A	G	G	C	A	A	G	T	T	V	C	A	A		C	C	A		G	A	C	D	G	G	T		G	G	T	G	C	A	A	Q	C	C	T	P	G	C	T	A	G
OP796715.1 ZJHN-2207/FPLV/Zhejiang/China/2022	A	G	T	S	G	G	A	G	G	C	A	A	G	T	T	V	C	A	A		C	C	A		G	A	C	D	G	G	T		G	G	T	G	C	A	A	Q	C	C	T	P	G	C	T	A	G
OP796716.1 ZJHN-2208/FPLV/Zhejiang/China/2022	A	G	T	S	G	G	A	G	G	C	A	A	G	T	T	V	C	A	A		C	C	A		G	A	C	D	G	G	T		G	G	T	G	C	A	A	Q	C	C	T	P	G	C	T	A	G
OP985508.1 C1/FPLV/Nigeria/2014	A	G	T	S	G	G	A	G	G	C	A	A	G	T	T	V	C	A	A		C	C	A		G	A	C	D	G	G	T		G	G	T	G	C	A	A	Q	C	C	T	P	G	C	T	A	G
OP985509.1 C2/FPLV/Nigeria/2014	A	G	T	S	G	G	A	G	G	C	A	A	G	T	T	V	C	A	A		C	C	A		G	A	C	D	G	G	T		G	G	T	G	C	A	A	Q	C	C	T	P	G	C	T	A	G
OP985510.1 C3/FPLV/Nigeria/2014	A	G	T	S	G	G	A	G	G	C	A	A	G	T	T	V	C	A	A		C	C	A		G	A	C	D	G	G	T		G	G	T	G	C	A	A	Q	C	C	T	P	G	C	T	A	G
OP985511.1 C5/FPLV/Nigeria/2014	A	G	T	S	G	G	A	G	G	C	A	A	G	T	T	V	C	A	A		C	C	A		G	A	C	D	G	G	T		G	G	T	G	C	A	A	Q	C	C	T	P	G	C	T	A	G
OP985512.1 C10/FPLV/Nigeria/2014	A	G	T	S	G	G	A	G	G	C	A	A	G	T	T	V	C	A	A		C	C	A		G	A	C	D	G	G	T		G	G	T	G	C	A	A	Q	C	C	T	P	G	C	T	A	G
OP985513.1 C14/FPLV/Nigeria/2014	A	G	T	S	G	G	A	G	G	C	A	A	G	T	T	V	C	A	A		C	C	A		G	A	C	D	G	G	T		G	G	T	G	C	A	A	Q	C	C	T	P	G	C	T	A	G
OP985514.1 C18/FPLV/Nigeria/2014	A	G	T	S	G	G	A	G	G	C	A	A	G	T	T	V	C	A	A		C	C	A		G	A	C	D	G	G	T		G	G	T	G	C	A	A	Q	C	C	T	P	G	C	T	A	G
OP985515.1 C32/FPLV/Nigeria/2014	A	G	T	S	G	G	A	G	G	C	A	A	G	T	T	V	C	A	A		C	C	A		G	A	C	D	G	G	T		G	G	T	G	C	A	A	Q	C	C	T	P	G	C	T	A	G
OP985516.1 C39/FPLV/Nigeria/2014	A	G	T	S	G	G	A	G	G	C	A	A	G	T	T	V	C	A	A		C	C	A		G	A	C	D	G	G	T		G	G	T	G	C	A	A	Q	C	C	T	P	G	C	T	A	G
OP985517.1 C51/FPLV/Nigeria/2014	A	G	T	S	G	G	A	G	G	C	A	A	G	T	T	V	C	A	A		C	C	A		G	A	C	D	G	G	T		G	G	T	G	C	A	A	Q	C	C	T	P	G	C	T	A	G
OP985518.1 C58/FPLV/Nigeria/2014	A	G	T	S	G	G	A	G	G	C	A	A	G	T	T	V	C	A	A		C	C	A		G	A	C	D	G	G	T		G	G	T	G	C	A	A	Q	C	C	T	P	G	C	T	A	G
OP985519.1 C64/FPLV/Nigeria/2014	A	G	T	S	G	G	A	G	G	C	A	A	G	T	T	V	C	A	A		C	C	A		G	A	C	D	G	G	T		G	G	T	G	C	A	A	Q	C	C	T	P	G	C	T	A	G
OP985520.1 C71/FPLV/Nigeria/2014	A	G	T	S	G	G	A	G	G	C	A	A	G	T	T	V	C	A	A		C	C	A		G	A	C	D	G	G	T		G	G	T	G	C	A	A	Q	C	C	T	P	G	C	T	A	G
OP985521.1 C78/FPLV/Nigeria/2014	A	G	T	S	G	G	A	G	G	C	A	A	G	T	T	V	C	A	A		C	C	A		G	A	C	D	G	G	T		G	G	T	G	C	A	A	Q	C	C	T	P	G	C	T	A	G
OP985522.1 C92/FPLV/Nigeria/2014	A	G	T	S	G	G	A	G	G	C	A	A	G	T	T	V	C	A	A		C	C	A		G	A	C	D	G	G	T		G	G	T	G	C	A	A	Q	C	C	T	P	G	C	T	A	G
OQ398386.1 FPV003/FPLV/Shandong/China/2021	A	G	T	S	G	G	A	G	G	C	A	A	G	T	T	V	C	A	A		C	C	A		G	A	C	D	G	G	T		G	G	T	G	C	A	A	Q	C	C	T	P	G	C	T	A	G
OQ398387.1 FPV008/FPLV/Shandong/China/2021	A	G	T	S	G	G	A	G	G	C	A	A	G	T	T	V	C	A	A		C	C	A		G	A	C	D	G	G	T		G	G	T	G	C	A	A	Q	C	C	T	P	G	C	T	A	G
OQ398388.1 FPV013/FPLV/Shandong/China/2021	A	G	T	S	G	G	A	G	G	C	A	A	G	T	T	V	C	A	A		C	C	A		G	A	C	D	G	G	T		G	G	T	G	C	A	A	Q	C	C	T	P	G	C	T	A	G
OQ398389.1 FPV014/FPLV/Shandong/China/2021	A	G	T	S	G	G	A	G	G	C	A	A	G	T	T	V	C	A	A		C	C	A		G	A	C	D	G	G	T		G	G	T	G	C	A	A	Q	C	C	T	P	G	C	T	A	G
OQ398390.1 FPV021/FPLV/Shandong/China/2021	A	G	T	S	G	G	A	G	G	C	A	A	G	T	T	V	C	A	A		C	C	A		G	A	C	D	G	G	T		G	G	T	G	C	A	A	Q	C	C	T	P	G	C	T	A	G
OQ398391.1 FPV026/FPLV/Shandong/China/2021	A	G	T	S	G	G	A	G	G	C	A	A	G	T	T	V	C	A	A		C	C	A		G	A	C	D	G	G	T		G	G	T	G	C	A	A	Q	C	C	T	P	G	C	T	A	G
OQ398392.1 FPV027/FPLV/Shandong/China/2021	A	G	T	S	G	G	A	G	G	C	A	A	G	T	T	V	C	A	A		C	C	A		G	A	C	D	G	G	T		G	G	T	G	C	A	A	Q	C	C	T	P	G	C	T	A	G
OQ398393.1 FPV028/FPLV/Shandong/China/2021	A	G	T	S	G	G	A	G	G	C	A	A	G	T	T	V	C	A	A		C	C	A		G	A	C	D	G	G	T		G	G	T	G	C	A	A	Q	C	C	T	P	G	C	T	A	G
OQ398394.1 FPV029/FPLV/Shandong/China/2021	A	G	T	S	G	G	A	G	G	C	A	A	G	T	T	V	C	A	A		C	C	A		G	A	C	D	G	G	T		G	G	T	G	C	A	A	Q	C	C	T	P	G	C	T	A	G
OQ398395.1 FPV030/FPLV/Shandong/China/2021	A	G	T	S	G	G	A	G	G	C	A	A	G	T	T	V	C	A	A		C	C	A		G	A	C	D	G	G	T		G	G	T	G	C	A	A	Q	C	C	T	P	G	C	T	A	G
OQ398396.1 FPV036/FPLV/Shandong/China/2021	A	G	T	S	G	G	A	G	G	C	A	A	G	T	T	V	C	A	A		C	C	A		G	A	C	D	G	G	T		G	G	T	G	C	A	A	Q	C	C	T	P	G	C	T	A	G
OQ398397.1 FPV037/FPLV/Shandong/China/2021	A	G	T	S	G	G	A	G	G	C	A	A	G	T	T	V	C	A	A		C	C	A		G	A	C	D	G	G	T		G	G	T	G	C	A	A	Q	C	C	T	P	G	C	T	A	G
OQ398398.1 FPV038/FPLV/Shandong/China/2021	A	G	T	S	G	G	A	G	G	C	A	A	G	T	T	V	C	A	A		C	C	A		G	A	C	D	G	G	T		G	G	T	G	C	A	A	Q	C	C	T	P	G	C	T	A	G
OQ398399.1 FPV039/FPLV/Shandong/China/2021	A	G	T	S	G	G	A	G	G	C	A	A	G	T	T	V	C	A	A		C	C	A		G	A	C	D	G	G	T		G	G	T	G	C	A	A	Q	C	C	T	P	G	C	T	A	G
OQ398400.1 FPV040/FPLV/Shandong/China/2021	A	G	T	S	G	G	A	G	G	C	A	A	G	T	T	V	C	A	A		C	C	A		G	A	C	D	G	G	T		G	G	T	G	C	A	A	Q	C	C	T	P	G	C	T	A	G
OQ398401.1 FPV041/FPLV/Shandong/China/2021	A	G	T	S	G	G	A	G	G	C	A	A	G	T	T	V	C	A	A		C	C	A		G	A	C	D	G	G	T		G	G	T	G	C	A	A	Q	C	C	T	P	G	C	T	A	G
OQ398402.1 FPV042/FPLV/Shandong/China/2021	A	G	T	S	G	G	A	G	G	C	A	A	G	T	T	V	C	A	A		C	C	A		G	A	C	D	G	G	T		G	G	T	G	C	A	A	Q	C	C	T	P	G	C	T	A	G
OQ398403.1 FPV043/FPLV/Shandong/China/2021	A	G	T	S	G	G	A	G	G	C	A	A	G	T	T	V	C	A	A		C	C	A		G	A	C	D	G	G	T		G	G	T	G	C	A	A	Q	C	C	T	P	G	C	T	A	G
OQ398404.1 FPV044/FPLV/Shandong/China/2021	A	G	T	S	G	G	A	G	G	C	A	A	G	T	T	V	C	A	A		C	C	A		G	A	C	D	G	G	T		G	G	T	G	C	A	A	Q	C	C	T	P	G	C	T	A	G
OQ398405.1 FPV045/FPLV/Shandong/China/2021	A	G	T	S	G	G	A	G	G	C	A	A	G	T	T	V	C	A	A		C	C	A		G	A	C	D	G	G	T		G	G	T	G	C	A	A	Q	C	C	T	P	G	C	T	A	G
OQ398406.1 FPV072/FPLV/Shandong/China/2021	A	G	T	S	G	G	A	G	G	C	A	A	G	T	T	V	C	A	A		C	C	A		G	A	C	D	G	G	T		G	G	T	G	C	A	A	Q	C	C	T	P	G	C	T	A	G
OQ398407.1 FPV076/FPLV/Shandong/China/2021	A	G	T	S	G	G	A	G	G	C	A	A	G	T	T	V	C	A	A		C	C	A		G	A	C	D	G	G	T		G	G	T	G	C	A	A	Q	C	C	T	P	G	C	T	A	G
OQ398408.1 FPV077/FPLV/Shandong/China/2021	A	G	T	S	G	G	A	G	G	C	A	A	G	T	T	V	C	A	A		C	C	A		G	A	C	D	G	G	T		G	G	T	G	C	A	A	Q	C	C	T	P	G	C	T	A	G
OQ398409.1 FPV080/FPLV/Shandong/China/2021	A	G	T	S	G	G	A	G	G	C	A	A	G	T	T	V	C	A	A		C	C	A		G	A	C	D	G	G	T		G	G	T	G	C	A	A	Q	C	C	T	P	G	C	T	A	G
OQ398410.1 FPV081/FPLV/Shandong/China/2021	A	G	T	S	G	G	A	G	G	C	A	A	G	T	T	V	C	A	A		C	C	A		G	A	C	D	G	G	T		G	G	T	G	C	A	A	Q	C	C	T	P	G	C	T	A	G
OQ398411.1 FPV082/FPLV/Shandong/China/2021	A	G	T	S	G	G	A	G	G	C	A	A	G	T	T	V	C	A	A		C	C	A		G	A	C	D	G	G	T		G	G	T	G	C	A	A	Q	C	C	T	P	G	C	T	A	G
OQ398412.1 FPV085/FPLV/Shandong/China/2021	A	G	T	S	G	G	A	G	G	C	A	A	G	T	T	V	C	A	A		C	C	A		G	A	C	D	G	G	T		G	G	T	G	C	A	A	Q	C	C	T	P	G	C	T	A	G
OQ398413.1 FPV086/FPLV/Shandong/China/2021	A	G	T	S	G	G	A	G	G	C	A	A	G	T	T	V	C	A	A		C	C	A		G	A	C	D	G	G	T		G	G	T	G	C	A	A	Q	C	C	T	P	G	C	T	A	G
OQ398414.1 FPV087/FPLV/Shandong/China/2021	A	G	T	S	G	G	A	G	G	C	A	A	G	T	T	V	C	A	A		C	C	A		G	A	C	D	G	G	T		G	G	T	G	C	A	A	Q	C	C	T	P	G	C	T	A	G
OQ398415.1 FPV088/FPLV/Shandong/China/2021	A	G	T	S	G	G	A	G	G	C	A	A	G	T	T	V	C	A	A		C	C	A		G	A	C	D	G	G	T		G	G	T	G	C	A	A	Q	C	C	T	P	G	C	T	A	G
OQ398416.1 FPV089/FPLV/Shandong/China/2021	A	G	T	S	G	G	A	G	G	C	A	A	G	T	T	V	C	A	A		C	C	A		G	A	C	D	G	G	T		G	G	T	G	C	A	A	Q	C	C	T	P	G	C	T	A	G
OQ398417.1 FPV090/FPLV/Shandong/China/2021	A	G	T	S	G	G	A	G	G	C	A	A	G	T	T	V	C	A	A		C	C	A		G	A	C	D	G	G	T		G	G	T	G	C	A	A	Q	C	C	T	P	G	C	T	A	G
OQ398418.1 FPV046/FPLV/Shandong/China/2021	A	G	T	S	G	G	A	G	G	C	A	A	G	T	T	V	C	A	A		C	C	A		G	A	C	D	G	G	T		G	G	T	G	C	A	A	Q	C	C	T	P	G	C	T	A	G
OQ398419.1 FPV048/FPLV/Shandong/China/2021	A	G	T	S	G	G	A	G	G	C	A	A	G	T	T	V	C	A	A		C	C	A		G	A	C	D	G	G	T		G	G	T	G	C	A	A	Q	C	C	T	P	G	C	T	A	G
OQ398420.1 FPV049/FPLV/Shandong/China/2021	A	G	T	S	G	G	A	G	G	C	A	A	G	T	T	V	C	A	A		C	C	A		G	A	C	D	G	G	T		G	G	T	G	C	A	A	Q	C	C	T	P	G	C	T	A	G
OQ398421.1 FPV050/FPLV/Shandong/China/2021	A	G	T	S	G	G	A	G	G	C	A	A	G	T	T	V	C	A	A		C	C	A		G	A	C	D	G	G	T		G	G	T	G	C	A	A	Q	C	C	T	P	G	C	T	A	G
OQ398422.1 FPV055/FPLV/Shandong/China/2021	A	G	T	S	G	G	A	G	G	C	A	A	G	T	T	V	C	A	A		C	C	A		G	A	C	D	G	G	T		G	G	T	G	C	A	A	Q	C	C	T	P	G	C	T	A	G
OQ535496.1 SDQD6/FPLV/Shandong/China/2022	A	G	T	S	G	G	A	G	G	C	A	A	G	T	T	V	C	A	A		C	C	A		G	A	C	D	G	G	T		G	G	T	G	C	A	A	Q	C	C	T	P	G	C	T	A	G
OQ535501.1 SDQD14/FPLV/Shandong/China/2022	A	G	T	S	G	G	A	G	G	C	A	A	G	T	T	V	C	A	A		C	C	A		G	A	C	D	G	G	T		G	G	T	G	C	A	A	Q	C	C	T	P	G	C	T	A	G
OQ535504.1 SDQD21/FPLV/Shandong/China/2022	A	G	T	S	G	G	A	G	G	C	A	A	G	T	T	V	C	A	A		C	C	A		G	A	C	D	G	G	T		G	G	T	G	C	A	A	Q	C	C	T	P	G	C	T	A	G
OQ535505.1 SDQD23/FPLV/Shandong/China/2022	A	G	T	S	G	G	A	G	G	C	A	A	G	T	T	V	C	A	A		C	C	A		G	A	C	D	G	G	T		G	G	T	G	C	A	A	Q	C	C	T	P	G	C	T	A	G
OQ535507.1 SDYT22/FPLV/Shandong/China/2022	A	G	T	S	G	G	A	G	G	C	A	A	G	T	T	V	C	A	A		C	C	A		G	A	C	D	G	G	T		G	G	T	G	C	A	A	Q	C	C	T	P	G	C	T	A	G
OQ570642.1 JZ2022/FPLV/Liaoning/China/2022	A	G	T	S	G	G	A	G	G	C	A	A	G	T	T	V	C	A	A		C	C	A		G	A	C	D	G	G	T		G	G	T	G	C	A	A	Q	C	C	T	P	G	C	T	A	G
OQ615261.1 UFU/USP15/FPLV/Brazil/2021	A	G	T	S	G	G	A	G	G	C	A	A	G	T	T	V	C	A	A		C	C	A		G	A	C	D	G	G	T		G	G	T	G	C	A	A	Q	C	C	T	P	G	C	T	A	G
OQ615262.1 UFU/USP16/FPLV/Brazil/2021	A	G	T	S	G	G	A	G	G	C	A	A	G	T	T	V	C	A	A		C	C	A		G	A	C	D	G	G	T		G	G	T	G	C	A	A	Q	C	C	T	P	G	C	T	A	G
OQ615263.1 UFU/USP17/FPLV/Brazil/2021	A	G	T	S	G	G	A	G	G	C	A	A	G	T	T	V	C	A	A		C	C	A		G	A	C	D	G	G	T		G	G	T	G	C	A	A	Q	C	C	T	P	G	C	T	A	G
OQ615264.1 Nobivac/MSD vaccine/Brazil/2023	A	G	T	S	G	G	A	G	G	C	A	A	G	T	T	V	C	A	A		C	C	A		G	A	C	D	G	G	T		G	G	T	G	C	A	A	Q	C	C	T	P	G	C	T	A	G
OQ718429.1 Cat/IT/FPLV/Italy/2021	A	G	T	S	G	G	A	G	G	C	A	A	G	T	T	V	C	A	A		C	C	A		G	A	C	D	G	G	T		G	G	T	G	C	A	A	Q	C	C	T	P	G	C	T	A	G
OQ815870.1 6/FPLV/FPLV/Hubei/China/2020	A	G	T	S	G	G	A	G	G	C	A	A	G	T	T	V	C	A	A		C	C	A		G	A	C	D	G	G	T		G	G	T	G	C	A	A	Q	C	C	T	P	G	C	T	A	G
OQ815871.1 10/FPLV/Hubei/China/2018	A	G	T	S	G	G	A	G	G	C	A	A	G	T	T	V	C	A	A		C	C	A		G	A	C	D	G	G	T		G	G	T	G	C	A	A	Q	C	C	T	P	G	C	T	A	G
OQ815872.1 15/FPLV/Hubei/China/2018	A	G	T	S	G	G	A	G	G	C	A	A	G	T	T	V	C	A	A		C	C	A		G	A	C	D	G	G	T		G	G	T	G	C	A	A	Q	C	C	T	P	G	C	T	A	G
OQ815873.1 251/FPLV/Hubei/China/2019	A	G	T	S	G	G	A	G	G	C	A	A	G	T	T	V	C	A	A		C	C	A		G	A	C	D	G	G	T		G	G	T	G	C	A	A	Q	C	C	T	P	G	C	T	A	G
OQ815874.1 271/FPLV/Hubei/China/2019	A	G	T	S	G	G	A	G	G	C	A	A	G	T	T	V	C	A	A		C	C	A		G	A	C	D	G	G	T		G	G	T	G	C	A	A	Q	C	C	T	P	G	C	T	A	G
OQ815875.1 S2/FPLV/Hubei/China/2018	A	G	T	S	G	G	A	G	G	C	A	A	G	T	T	V	C	A	A		C	C	A		G	A	C	D	G	G	T		G	G	T	G	C	A	A	Q	C	C	T	P	G	C	T	A	G
OQ868533.1 HN1801/FPLV/Henan/China/2018	A	G	T	S	G	G	A	G	G	G	A	G	G	T	T	V	C	A	A		C	C	A		G	A	C	D	G	G	T		G	G	T	G	C	A	A	Q	C	C	T	P	G	C	T	A	G
OQ868534.1 HN1802/FPLV/Henan/China/2018	A	G	T	S	G	G	A	G	G	C	A	A	G	T	T	V	C	A	A		C	C	A		G	A	C	D	G	G	T		G	G	T	G	C	A	A	Q	C	C	T	P	G	C	T	A	G
OQ868535.1 HN1803/FPLV/Henan/China/2018	A	G	T	S	G	G	A	G	G	C	A	A	G	T	T	V	C	A	A		C	C	A		G	A	C	D	G	G	T		G	G	T	G	C	A	A	Q	C	C	T	P	G	C	T	A	G
OQ868536.1 HN1804/FPLV/Henan/China/2018	A	G	T	S	G	G	A	G	G	C	A	A	G	T	T	V	C	A	A		C	C	A		G	A	C	D	G	G	T		G	G	T	G	C	A	A	Q	C	C	T	P	G	C	T	A	G
OQ868537.1 HN1805/FPLV/Henan/China/2018	A	G	T	S	G	G	A	G	G	C	A	A	G	T	T	V	C	A	A		C	C	A		G	A	C	D	G	G	T		G	G	T	G	C	A	A	Q	C	C	T	P	G	C	T	A	G
OQ868538.1 HN1806/FPLV/Henan/China/2018	A	G	T	S	G	G	A	G	G	C	A	A	G	T	T	V	C	A	A		C	C	A		G	A	C	D	G	G	T		G	G	T	G	C	A	A	Q	C	C	T	P	G	C	T	A	G
OQ868539.1 HN1901/FPLV/Henan/China/2019	A	G	T	S	G	G	A	G	G	C	A	A	G	T	T	V	C	A	A		C	C	A		G	A	C	D	G	G	T		G	G	T	G	C	A	A	Q	C	C	T	P	G	C	T	A	G
OQ868540.1 HN1902/FPLV/Henan/China/2019	A	G	T	S	G	G	A	G	G	C	A	A	G	T	T	V	C	A	A		C	C	A		G	A	C	D	G	G	T		G	G	T	G	C	A	A	Q	C	C	T	P	G	C	T	A	G
OQ868541.1 HN1903/FPLV/Henan/China/2019	A	G	T	S	G	G	A	G	G	C	A	A	G	T	T	V	C	A	A		C	C	A		G	A	C	D	G	G	T		G	G	T	G	C	A	A	Q	C	C	T	P	G	C	T	A	G
OQ868542.1 HN1904/FPLV/Henan/China/2019	A	G	T	S	G	G	A	G	G	C	A	A	G	T	T	V	C	A	A		C	C	A		G	A	C	D	G	G	T		G	G	T	G	C	A	A	Q	C	C	T	P	G	C	T	A	G
OQ868543.1 HN1905/FPLV/Henan/China/2019	A	G	T	S	G	G	A	G	G	C	A	A	G	T	T	V	C	A	A		C	C	A		G	A	C	D	G	G	T		G	G	T	G	C	A	A	Q	C	C	T	P	G	C	T	A	G
OQ868544.1 HN1906/FPLV/Henan/China/2019	A	G	T	S	G	G	A	G	G	C	A	A	G	T	T	V	C	A	A		C	C	A		G	A	C	D	G	G	T		G	G	T	G	C	A	A	Q	C	C	T	P	G	C	T	A	G
OQ868545.1 HN1908/FPLV/Henan/China/2019	A	G	T	S	G	G	A	G	G	C	A	A	G	T	T	V	C	A	A		C	C	A		G	A	C	D	G	G	T		G	G	T	G	C	A	A	Q	C	C	T	P	G	C	T	A	G
OQ868546.1 HN1909/FPLV/Henan/China/2019	A	G	T	S	G	G	A	G	G	C	A	A	G	T	T	V	C	A	A		C	C	A		G	A	C	D	G	G	T		G	G	T	G	C	A	A	Q	C	C	T	P	G	C	T	A	G
OQ868547.1 HN1910/FPLV/Henan/China/2019	A	G	T	S	G	G	A	G	G	C	A	A	G	T	T	V	C	A	A		C	C	A		G	A	C	D	G	G	T		G	G	T	G	C	A	A	Q	C	C	T	P	G	C	T	A	G
OQ868548.1 HB2001/FPLV/Hubei/China/2020	A	G	T	S	G	G	A	G	G	C	A	A	G	T	T	V	C	A	A		C	C	A		G	A	C	D	G	G	T		G	G	T	G	C	A	A	Q	C	C	T	P	G	C	T	A	G
OQ868549.1 HB2002/FPLV/Hubei/China/2020	A	G	T	S	G	G	A	G	G	C	A	A	G	T	T	V	C	A	A		C	C	A		G	A	C	D	G	G	C	2	G	G	T	G	C	A	A	Q	C	C	T	P	G	C	T	A	G
OQ868550.1 AH1901/FPLV/Anhui/China/2019	A	G	T	S	G	G	A	G	G	C	A	A	G	T	T	V	C	A	A		C	C	A		G	A	C	D	G	G	T		G	G	T	G	C	A	A	Q	C	C	T	P	G	C	T	A	G
OQ868551.1 AH1902/FPLV/Anhui/China/2019	A	G	T	S	G	G	A	G	G	C	A	A	G	T	T	V	C	A	A		C	C	A		G	A	C	D	G	G	T		G	G	T	G	C	A	A	Q	C	C	T	P	G	C	T	A	G
OQ868552.1 AH1903/FPLV/Anhui/China/2019	A	G	T	S	G	G	A	G	G	C	A	A	G	T	T	V	C	A	A		C	C	A		G	A	C	D	G	G	T		G	G	T	G	C	A	A	Q	C	C	T	P	G	C	T	A	G
OQ868553.1 AH1904/FPLV/Anhui/China/2019	A	G	T	S	G	G	A	G	G	C	A	A	G	T	T	V	C	A	A		C	C	A		G	A	C	D	G	G	T		G	G	T	G	C	A	A	Q	C	C	T	P	G	C	T	A	G
OQ868554.1 AH2001/FPLV/Anhui/China/2020	A	G	T	S	G	G	A	G	G	C	A	A	G	T	T	V	C	A	A		C	C	G	2	G	A	C	D	G	G	T		G	G	T	G	C	A	A	Q	C	C	T	P	G	C	T	A	G
OQ868555.1 AH2002/FPLV/Anhui/China/2020	A	G	T	S	G	G	A	G	G	C	A	A	G	T	T	V	C	A	A		C	C	A		G	A	C	D	G	G	T		G	G	T	G	C	A	A	Q	C	C	T	P	G	C	T	A	G
OQ868556.1 AH2003/FPLV/Anhui/China/2020	A	G	T	S	G	G	A	G	G	C	A	A	G	T	T	V	C	A	A		C	C	A		G	A	C	D	G	G	T		G	G	T	G	C	G	A	R	C	C	T	P	G	C	T	A	G
OQ868557.1 AH2004/FPLV/Anhui/China/2020	A	G	T	S	G	G	A	G	G	C	A	A	G	T	T	V	C	A	A		C	C	A		G	A	C	D	G	G	T		G	G	T	G	C	A	A	Q	C	C	T	P	G	C	T	A	G
OQ868558.1 AH2006/FPLV/Anhui/China/2020	A	G	T	S	G	G	A	G	G	C	A	A	G	T	T	V	C	A	A		C	C	A		G	A	C	D	G	G	T		G	G	T	G	C	A	A	Q	C	C	T	P	G	C	T	A	G
OQ868559.1 AH2007/FPLV/Anhui/China/2020	A	G	T	S	G	G	A	G	G	C	A	A	G	T	T	V	C	A	A		C	C	A		G	A	C	D	G	G	T		G	G	T	G	C	A	A	Q	C	C	T	P	G	C	T	A	G
OQ868560.1 AH2009/FPLV/Anhui/China/2020	A	G	T	S	G	G	A	G	G	C	A	A	G	T	T	V	C	A	A		C	C	A		G	A	C	D	G	G	T		G	G	T	G	C	A	A	Q	C	C	T	P	G	C	T	A	G
OQ868561.1 AH2011/FPLV/Anhui/China/2020	A	G	T	S	G	G	A	G	G	C	A	A	G	T	T	V	C	A	A		C	C	A		G	A	C	D	G	G	T		G	G	T	G	C	A	A	Q	C	C	T	P	G	C	T	A	G
OQ868562.1 JS2001/FPLV/Jiangsu/China/2020	A	G	T	S	G	G	A	G	G	C	A	A	G	T	T	V	C	A	A		C	C	A		G	A	C	D	G	G	T		G	G	T	G	C	A	A	Q	C	C	T	P	G	C	T	A	G
OQ868563.1 AH2010/FPLV/Anhui/China/2020	A	G	T	S	G	G	A	G	G	C	A	A	G	T	T	V	C	A	A		C	C	A		G	A	C	D	G	G	T		G	G	T	G	C	A	A	Q	C	C	T	P	G	C	T	A	G
OQ868564.1 AH2012/FPLV/Anhui/China/2020	A	G	T	S	G	G	A	G	G	C	A	A	G	T	T	V	C	A	A		C	C	A		G	A	C	D	G	G	T		G	G	T	G	C	A	A	Q	C	C	T	P	G	C	T	A	G
OQ868565.1 JS2002/FPLV/Jiangsu/China/2020	A	G	T	S	G	G	A	G	G	C	A	A	G	T	T	V	C	A	A		C	C	A		G	A	C	D	G	G	T		G	G	T	G	C	A	A	Q	C	C	T	P	G	C	T	A	G
OQ868566.1 HN2101/FPLV/Henan/China/2021	A	G	T	S	G	G	A	G	G	C	A	A	G	T	T	V	C	A	A		C	C	A		G	A	C	D	G	G	T		G	G	T	G	C	A	A	Q	C	C	T	P	G	C	T	A	G
OQ868567.1 HN2105/FPLV/Henan/China/2021	A	G	T	S	G	G	A	G	G	C	A	A	G	T	T	V	C	A	A		C	C	A		G	A	C	D	G	G	T		G	G	T	G	C	A	A	Q	C	C	T	P	G	C	T	A	G
OQ868568.1 JS2201/FPLV/Jiangsu/China/2022	A	G	T	S	G	G	A	G	G	C	A	A	G	T	T	V	C	A	A		C	C	A		G	A	C	D	G	G	T		G	G	T	G	C	A	A	Q	C	C	T	P	G	C	T	A	G
OQ868569.1 HB2003/FPLV/Hubei/China/2020	A	G	T	S	G	G	A	G	G	C	A	A	G	T	T	V	C	A	A		C	C	A		G	A	C	D	G	G	T		G	G	T	G	C	A	A	Q	C	C	T	P	G	C	T	A	G
OQ869254.1 LZ05/FPLV/Gansu/Canine/China/2022	A	G	T	S	G	G	A	G	G	C	A	A	G	T	T	V	C	A	A		C	C	A		G	A	C	D	G	G	T		G	G	T	G	C	A	A	Q	C	C	T	P	G	C	T	A	G
OR194110.1 JSZJ1/FPLV/Canine/Jiangsu/China/2022	A	G	T	S	G	G	A	G	G	C	A	A	G	T	T	V	C	A	A		C	C	A		G	A	C	D	G	G	T		G	G	T	G	C	A	A	Q	C	C	T	P	G	C	T	A	G
OR194111.1 JSZJ2/FPLV/Canine/Jiangsu/China/2022	A	G	T	S	G	G	A	G	G	C	A	A	G	T	T	V	C	A	A		C	C	A		G	A	C	D	G	G	T		G	G	T	G	C	A	A	Q	C	C	T	P	G	C	T	A	G
OR194121.1 SH1/FPLV/Shanghai/China/2022	A	G	T	S	G	G	A	G	G	C	A	A	G	T	T	V	C	A	A		C	C	A		G	A	C	D	G	G	T		G	G	T	G	C	A	A	Q	C	C	T	P	G	C	T	A	G
OR194122.1 SH2/FPLV/Shanghai/China/2022	A	G	T	S	G	G	A	G	G	C	A	A	G	T	T	V	C	A	A		C	C	A		G	A	C	D	G	G	T		G	G	T	G	C	A	A	Q	C	C	T	P	G	C	T	A	G
OR194123.1 SH3/FPLV/Shanghai/China/2022	A	G	T	S	G	G	A	G	G	C	A	A	G	T	T	V	C	A	A		C	C	A		G	A	C	D	G	G	T		G	G	T	G	C	A	A	Q	C	C	T	P	G	C	T	A	G
OR194124.1 SH4/FPLV/Shanghai/China/2022	A	G	T	S	G	G	A	G	G	C	A	A	G	T	T	V	C	A	A		C	C	A		G	A	C	D	G	G	T		G	G	T	G	C	A	A	Q	C	C	T	P	G	C	T	A	G
OR194125.1 SH5/FPLV/Shanghai/China/2022	A	G	T	S	G	G	A	G	G	C	A	A	G	T	T	V	C	A	A		C	C	A		G	A	C	D	G	G	T		G	G	T	G	C	A	A	Q	C	C	T	P	G	C	T	A	G
OR194126.1 HNZZ1/FPLV/Henan/China/2022	A	G	T	S	G	G	A	G	G	C	A	A	G	T	T	V	C	A	A		C	C	A		G	A	C	D	G	G	T		G	G	T	G	C	A	A	Q	C	C	T	P	G	C	T	A	G
OR194127.1 HNZZ2/FPLV/Henan/China/2022	A	G	T	S	G	G	A	G	G	C	A	A	G	T	T	V	C	A	A		C	C	A		G	A	C	D	G	G	T		G	G	T	G	C	A	A	Q	C	C	T	P	G	C	T	A	G
OR194128.1 HNZZ3/FPLV/Henan/China/2022	A	G	T	S	G	G	A	G	G	C	A	A	G	T	T	V	C	A	A		C	C	A		G	A	C	D	G	G	T		G	G	T	G	C	A	A	Q	C	C	T	P	G	C	T	A	G
OR194129.1 GDGZ1/FPLV/Guangdong/China/2022	A	G	T	S	G	G	A	G	G	C	A	A	G	T	T	V	C	A	A		C	C	A		G	A	C	D	G	G	T		G	G	T	G	C	A	A	Q	C	C	T	P	G	C	T	A	G
OR194130.1 GDGZ2/FPLV/Guangdong/China/2022	A	G	T	S	G	G	A	G	G	C	A	A	G	T	T	V	C	A	A		C	C	A		G	A	C	D	G	G	T		G	G	T	G	C	A	A	Q	C	C	T	P	G	C	T	A	G
OR194131.1 GDGZ3/FPLV/Guangdong/China/2022	A	G	T	S	G	G	A	G	G	C	A	A	G	T	T	V	C	A	A		C	C	A		G	A	C	D	G	G	T		G	G	T	G	C	A	A	Q	C	C	T	P	G	C	T	A	G
OR194132.1 GDGZ4/FPLV/Guangdong/China/2022	A	G	T	S	G	G	A	G	G	C	A	A	G	T	T	V	C	A	A		C	C	A		G	A	C	D	G	G	T		G	G	T	G	C	A	A	Q	C	C	T	P	G	C	T	A	G
OR194133.1 FJFZ1/FPLV/Fujian/China/2022	A	G	T	S	G	G	A	G	G	C	A	A	G	T	T	V	C	A	A		C	C	A		G	A	C	D	G	G	T		G	G	T	G	C	A	A	Q	C	C	T	P	G	C	T	A	G
OR194134.1 FJFZ2/FPLV/Fujian/China/2022	A	G	T	S	G	G	A	G	G	C	A	A	G	T	T	V	C	A	A		C	C	A		G	A	C	D	G	G	T		G	G	T	G	C	A	A	Q	C	C	T	P	G	C	T	A	G
OR194135.1 FJFZ3/FPLV/Fujian/China/2022	A	G	T	S	G	G	A	G	G	C	A	A	G	T	T	V	C	A	A		C	C	A		G	A	C	D	G	G	T		G	G	T	G	C	A	A	Q	C	C	T	P	G	C	T	A	G
OR194136.1 JSWX1/FPLV/Jiangsu/China/2022	A	G	T	S	G	G	A	G	G	C	A	A	G	T	T	V	C	A	A		C	C	A		G	A	C	D	G	G	T		G	G	T	G	C	A	A	Q	C	C	T	P	G	C	T	A	G
OR194137.1 JSWX2/FPLV/Jiangsu/China/2022	A	G	T	S	G	G	A	G	G	C	A	A	G	T	T	V	C	A	A		C	C	A		G	A	C	D	G	G	T		G	G	T	G	C	A	A	Q	C	C	T	P	G	C	T	A	G
OR194138.1 JSWX3/FPLV/Jiangsu/China/2022	A	G	T	S	G	G	A	G	G	C	A	A	G	T	T	V	C	A	A		C	C	A		G	A	C	D	G	G	T		G	G	T	G	C	A	A	Q	C	C	T	P	G	C	T	A	G
OR194139.1 JSWX4/FPLV/Jiangsu/China/2022	A	G	T	S	G	G	A	G	G	C	A	A	G	T	T	V	C	A	A		C	C	A		G	A	C	D	G	G	T		G	G	T	G	C	A	A	Q	C	C	T	P	G	C	T	A	G
OR194140.1 JSWX5/FPLV/Jiangsu/China/2022	A	G	T	S	G	G	A	G	G	C	A	A	G	T	T	V	C	A	A		C	C	A		G	A	C	D	G	G	T		G	G	T	G	C	A	A	Q	C	C	T	P	G	C	T	A	G
OR194141.1 SDYT2/FPLV/Shandong/China/2022	A	G	T	S	G	G	A	G	G	C	A	A	G	T	T	V	C	A	A		C	C	A		G	A	C	D	G	G	T		G	G	T	G	C	A	A	Q	C	C	T	P	G	C	T	A	G
OR194142.1 AHWH56/FPLV/Anhui/China/2022	A	G	T	S	G	G	A	G	G	C	A	A	G	T	T	V	C	A	A		C	C	A		G	A	C	D	G	G	T		G	G	T	G	C	A	A	Q	C	C	T	P	G	C	T	A	G
OR198066.1 NTU/C148/FPLV/Taiwan/China/2020	A	G	T	S	G	G	A	G	G	C	A	A	G	T	T	V	C	A	A		C	C	A		G	A	C	D	G	G	T		G	G	T	G	C	A	A	Q	C	C	T	P	G	C	T	A	G
OR211671.1 SDYT3/FPLV/Shandong/China/2022	A	G	T	S	G	G	A	G	G	C	A	A	G	T	T	V	C	A	A		C	C	A		G	A	C	D	G	G	T		G	G	T	G	C	A	A	Q	C	C	T	P	G	C	T	A	G
OR211672.1 AHWH55/FPLV/Anhui/China/2022	A	G	T	S	G	G	A	G	G	C	A	A	G	T	T	V	C	A	A		C	C	A		G	A	C	D	G	G	T		G	G	T	G	C	A	A	Q	C	C	T	P	G	C	T	A	G
OR211673.1 AHWH54/FPLV/Anhui/China/2022	A	G	T	S	G	G	A	G	G	C	A	A	G	T	T	V	C	A	A		C	C	A		G	A	C	D	G	G	T		G	G	T	G	C	A	A	Q	C	C	T	P	G	C	T	A	G
OR211674.1 AHWH53/FPLV/Anhui/China/2022	A	G	T	S	G	G	A	G	G	C	A	A	G	T	T	V	C	A	A		C	C	A		G	A	C	D	G	G	T		G	G	T	G	C	A	A	Q	C	C	T	P	G	C	T	A	G
OR211675.1 AHWH52/FPLV/Anhui/China/2022	A	G	T	S	G	G	A	G	G	C	A	A	G	T	T	V	C	A	A		C	C	A		G	A	C	D	G	G	T		G	G	T	G	C	A	A	Q	C	C	T	P	G	C	T	A	G
OR211676.1 FJFZ4/FPLV/Fujian/China/2022	A	G	T	S	G	G	A	G	G	C	A	A	G	T	T	V	C	A	A		C	C	A		G	A	C	D	G	G	T		G	G	T	G	C	A	A	Q	C	C	T	P	G	C	T	A	G
OR257444.1 WH1/FPLV/Hubei/China/2022	A	G	T	S	G	G	A	G	G	C	A	A	G	T	T	V	C	A	A		C	C	A		G	A	C	D	G	G	T		G	G	T	G	C	A	A	Q	C	C	T	P	G	C	T	A	G
OR257445.1 M1/FPLV/Hubei/China/2022	A	G	T	S	G	G	A	G	G	C	A	A	G	T	T	V	C	A	A		C	C	A		G	A	C	D	G	G	T		G	G	T	G	C	A	A	Q	C	C	T	P	G	C	T	A	G
OR257446.2 HY/FPLV/Hubei/China/2021	A	G	T	S	G	G	A	G	G	C	A	A	G	T	T	V	C	A	A		C	C	A		G	A	C	D	G	G	T		G	G	T	G	C	A	A	Q	C	C	T	P	G	C	T	A	G
OR260993.1 PSY01-2/FPLV/Beijing/China/2018	A	G	T	S	G	G	A	G	G	C	A	A	G	T	T	V	C	A	A		C	C	A		G	A	C	D	G	G	T		G	G	T	G	C	A	A	Q	C	C	T	P	G	C	T	A	G
OR365078.1 KTPV-2305/FPLV/Siberian tiger/South Korea/2023	A	G	T	S	G	G	A	G	G	C	A	A	G	T	T	V	C	A	A		C	C	A		G	A	C	D	G	G	T		G	G	T	G	C	A	A	Q	C	C	T	P	G	C	T	A	G
OR399559.1 13/FPLV/China/Jiangsu/2022	A	G	T	S	C	G	A	R	G	C	A	A	G	T	T	V	C	A	A		C	C	A		G	A	C	D	G	G	T		G	G	T	G	C	A	A	Q	C	C	T	P	G	C	T	A	G
OR399560.1 19/FPLV/China/Jiangsu/2022	A	G	T	S	G	G	A	G	G	C	A	A	G	T	T	V	C	A	A		C	C	A		G	A	C	D	G	G	T		G	G	T	G	C	A	A	Q	C	C	T	P	G	C	T	A	G
OR399561.1 34/FPLV/China/Jiangsu/2022	A	G	T	S	G	G	A	G	G	C	A	A	G	T	T	V	C	A	A		C	C	A		G	A	C	D	G	G	T		G	G	T	G	C	A	A	Q	C	C	T	P	G	C	T	A	G
OR399562.1 41/FPLV/China/Jiangsu/2022	A	G	T	S	G	G	A	G	G	C	A	A	G	T	T	V	C	A	A		C	C	A		G	A	C	D	G	G	T		G	G	T	G	C	A	A	Q	C	C	T	P	G	C	T	A	G
OR399563.1 42/FPLV/China/Jiangsu/2022	A	G	T	S	G	G	A	G	G	C	A	A	G	T	T	V	C	A	A		C	C	A		G	A	C	D	G	G	T		G	G	T	G	C	A	A	Q	C	C	T	P	G	C	T	A	G
OR399564.1 56/FPLV/China/Jiangsu/2022	A	G	T	S	G	G	A	G	G	C	A	A	G	T	T	V	C	A	A		C	C	A		G	A	C	D	G	G	T		G	G	T	G	C	A	A	Q	C	C	T	P	G	C	T	A	G
OR399565.1 59/FPLV/China/Jiangsu/2022	A	G	T	S	G	G	A	G	G	C	A	A	G	T	T	V	C	A	A		C	C	A		G	A	C	D	G	G	T		G	G	T	G	C	A	A	Q	C	C	T	P	G	C	T	A	G
OR399566.1 73/FPLV/China/Jiangsu/2022	A	G	T	S	G	G	A	G	G	C	A	A	G	T	T	V	C	A	A		C	C	A		G	A	C	D	G	G	T		G	G	T	G	C	A	A	Q	C	C	T	P	G	C	T	A	G
OR399567.1 77/FPLV/China/Jiangsu/2022	A	G	T	S	G	G	A	G	G	C	A	A	G	T	T	V	C	A	A		C	C	A		G	A	C	D	G	G	T		G	G	T	G	C	A	A	Q	C	C	T	P	G	C	T	A	G
OR399568.1 89/FPLV/China/Jiangsu/2022	A	G	T	S	G	G	A	G	G	C	A	A	G	T	T	V	C	A	A		C	C	A		G	A	C	D	G	G	T		G	G	T	G	C	A	A	Q	C	C	T	P	G	C	T	A	G
OR399569.1 109/FPLV/China/Jiangsu/2023	A	G	T	S	G	G	A	G	G	C	A	A	G	T	T	V	C	A	A		C	C	A		G	A	C	D	G	G	T		G	G	T	G	C	A	A	Q	C	C	T	P	G	C	T	A	G
OR399570.1 111/FPLV/China/Jiangsu/2023	A	G	T	S	G	G	A	G	G	C	A	A	G	T	T	V	C	A	A		C	C	A		G	A	C	D	G	G	T		G	G	T	G	C	A	A	Q	C	C	T	P	G	C	T	A	G
OR399571.1 132/FPLV/China/Jiangsu/2023	A	G	T	S	G	G	A	G	G	C	A	A	G	T	T	V	C	A	A		C	C	A		G	A	C	D	G	G	T		G	G	T	G	C	A	A	Q	C	C	T	P	G	C	T	A	G
OR399572.1 133/FPLV/China/Jiangsu/2023	A	G	T	S	G	G	A	G	G	C	A	A	G	T	T	V	C	A	A		C	C	A		G	A	C	D	G	G	T		G	G	T	G	C	A	A	Q	C	C	T	P	G	C	T	A	G
OR399573.1 141/FPLV/China/Jiangsu/2023	A	G	T	S	G	G	A	G	G	C	A	A	G	T	T	V	C	A	A		C	C	A		G	A	C	D	G	G	T		G	G	T	G	C	A	A	Q	C	C	T	P	G	C	T	A	G
OR399574.1 143/FPLV/China/Jiangsu/2023	A	G	T	S	G	G	A	G	G	C	A	A	G	T	T	V	C	A	A		C	C	A		G	A	C	D	G	G	T		G	G	T	G	C	A	A	Q	C	C	T	P	G	C	T	A	G
OR399575.1 149/FPLV/China/Jiangsu/2023	A	G	T	S	G	G	A	G	G	C	A	A	G	T	T	V	C	A	A		C	C	A		G	A	C	D	G	G	T		G	G	T	G	C	A	A	Q	C	C	T	P	G	C	T	A	G
OR551217.1 Luoyang-01/FPLV/Henan/China/2020	A	G	T	S	G	G	A	G	G	C	A	A	G	T	T	V	C	A	A		C	C	A		G	A	C	D	G	G	T		G	G	T	G	C	A	A	Q	C	C	T	P	G	C	T	A	G
OR551218.1 Luoyang-03/FPLV/Henan/China/2020	A	G	T	S	G	G	A	G	G	C	A	A	G	T	T	V	C	A	A		C	C	A		G	A	C	D	G	G	T		G	G	T	G	C	A	A	Q	C	C	T	P	G	C	T	A	G
OR551219.1 Luoyang-08/FPLV/Henan/China/2020	A	G	T	S	G	G	A	G	G	C	A	A	G	T	T	V	C	A	A		C	C	A		G	A	C	D	G	G	T		G	G	T	G	C	A	A	Q	C	C	T	P	G	C	T	A	G
OR551220.1 Luoyang-13/FPLV/Henan/China/2020	A	G	T	S	G	G	A	G	G	C	A	A	G	T	T	V	C	A	A		C	C	A		G	A	C	D	G	G	T		G	G	T	G	C	A	A	Q	C	C	T	P	G	C	T	A	G
OR551221.1 Luoyang-19/FPLV/Henan/China/2020	A	G	T	S	G	G	A	G	G	C	A	A	G	T	T	V	C	A	A		C	C	A		G	A	C	D	G	G	T		G	G	T	G	C	A	A	Q	C	C	T	P	G	C	T	A	G
OR551222.1 Zhengzhou-01/FPLV/Henan/China/2020	A	G	T	S	G	G	A	G	G	C	A	A	G	T	T	V	C	A	A		C	C	A		G	A	C	D	G	G	T		G	G	T	G	C	A	A	Q	C	C	T	P	G	C	T	A	G
OR551223.1 Zhengzhou-07/FPLV/Henan/China/2021	A	G	T	S	G	G	A	G	G	C	A	A	G	T	T	V	C	A	A		C	C	A		G	A	C	D	G	G	T		G	G	T	G	C	A	A	Q	C	C	T	P	G	C	T	A	G
OR551224.1 Zhengzhou-11/FPLV/Henan/China/2021	A	G	T	S	G	G	A	G	G	C	A	A	G	T	T	V	C	A	A		C	C	A		G	A	C	D	G	G	T		G	G	T	G	C	A	A	Q	C	C	T	P	G	C	T	A	G
OR551225.1 Zhengzhou-26/FPLV/Henan/China/2021	A	G	T	S	G	G	A	G	G	C	A	A	G	T	T	V	C	A	A		C	C	A		G	A	C	D	G	G	T		G	G	T	G	C	A	A	Q	C	C	T	P	G	C	T	A	G
OR551226.1 Xinxiang-05/FPLV/Henan/China/2020	A	G	T	S	G	G	A	G	G	C	A	A	G	T	T	V	C	A	A		C	C	A		G	A	C	D	G	G	T		G	G	T	G	C	A	A	Q	C	C	T	P	G	C	T	A	G
OR551227.1 Anyang-02/FPLV/Henan/China/2020	A	G	T	S	G	G	A	G	G	C	A	A	G	T	T	V	C	A	A		C	C	A		G	A	C	D	G	G	T		G	G	T	G	C	A	A	Q	C	C	T	P	G	C	T	A	G
OR566997.1 RJ922/FPLV/Brazil/2008	A	G	T	S	G	G	A	G	G	C	A	A	G	T	T	V	C	A	A		C	C	A		G	A	C	D	G	G	T		G	G	T	G	C	A	A	Q	C	C	T	P	G	C	T	A	G
OR566998.1 RJ1018/FPLV/Brazil/2010	A	G	T	S	G	G	A	G	G	C	A	A	G	T	A	V	C	A	A		C	C	A		G	A	C	D	G	G	T		G	G	T	G	C	A	A	Q	C	C	T	P	G	C	T	A	G
OR566999.1 RJ1085/FPLV/Brazil/2011	A	G	T	S	G	G	A	G	G	C	A	A	G	T	T	V	C	A	A		C	C	A		G	A	C	D	G	G	T		G	G	T	G	C	A	A	Q	C	C	T	P	G	C	T	A	G
OR567000.1 RJ1096/FPLV/Brazil/2011	A	G	T	S	G	G	A	G	G	C	A	A	G	T	T	V	C	A	A		C	C	A		G	A	C	D	G	G	T		G	G	T	G	C	A	A	Q	C	C	T	P	G	C	T	A	G
OR567001.1 RJ1159/FPLV/Brazil/2012	A	G	T	S	G	G	A	G	G	C	A	A	G	T	T	V	C	A	A		C	C	A		G	A	C	D	G	G	T		G	G	T	G	C	A	A	Q	C	C	T	P	A	C	T	T	G
OR567002.1 RJ1160/FPLV/Brazil/2012	A	G	T	S	G	G	A	G	G	C	A	A	G	T	T	V	C	A	A		C	C	A		G	A	C	D	G	G	T		G	G	T	G	C	A	A	Q	C	C	T	P	A	C	T	T	G
OR567003.1 RJ1161/FPLV/Brazil/2012	A	G	T	S	G	G	A	G	G	C	A	A	G	T	T	V	C	A	A		C	C	A		G	A	C	D	G	G	T		G	G	T	G	C	A	A	Q	C	C	T	P	G	C	T	A	G
OR567004.1 RJ1189/FPLV/Brazil/2013	A	G	T	S	G	G	A	G	G	C	A	A	G	T	T	V	C	A	A		C	C	A		G	A	C	D	G	G	T		G	G	T	G	C	A	A	Q	C	C	T	P	G	C	T	A	G
OR567005.1 RJ1198/FPLV/Brazil/2013	A	G	T	S	G	G	A	G	G	C	A	A	G	T	T	V	C	A	A		C	C	A		G	A	C	D	G	G	T		G	G	T	G	C	A	A	Q	C	C	T	P	G	C	T	A	G
OR783313.1 LZ09/FPLV/Gansu/China/2022	A	G	T	S	G	G	A	G	G	C	A	A	G	T	T	V	C	A	A		C	C	A		G	A	C	D	G	G	T		G	G	T	G	C	A	A	Q	C	C	T	P	G	C	T	A	G
OR783314.1 LZ12/FPLV/Gansu/China/2022	A	G	T	S	G	G	A	G	G	C	A	A	G	T	T	V	C	A	A		C	C	A		G	A	C	D	G	G	T		G	G	T	G	C	A	A	Q	C	C	T	P	G	C	T	A	G
OR783315.1 LZ19/FPLV/Gansu/China/2022	A	G	T	S	G	G	A	G	G	C	A	A	G	T	T	V	C	A	A		C	C	A		G	A	C	D	G	G	T		G	G	T	G	C	A	A	Q	C	C	T	P	G	C	T	A	G
PP049270.1 JL-01/FPLV/Jilin/China/2020	A	G	T	S	G	G	A	G	G	C	A	A	G	T	T	V	C	A	A		C	C	A		G	A	C	D	G	G	T		G	G	T	G	C	A	A	Q	C	C	T	P	G	C	T	A	G
PP049271.1 JL-02/FPLV/Jilin/China/2020	A	G	T	S	G	G	A	G	G	C	A	A	G	T	T	V	C	A	A		C	C	A		G	A	C	D	G	G	T		G	G	T	G	C	A	A	Q	C	C	T	P	G	C	T	A	G
PP049272.1 JL-03/FPLV/Jilin/China/2020	A	G	T	S	G	G	A	G	G	C	A	A	G	T	T	V	C	A	A		C	C	A		G	A	C	D	G	G	T		G	G	T	G	C	A	G	Q	C	C	T	P	G	C	T	A	G
PP049273.1 JL-04/FPLV/Jilin/China/2020	A	G	T	S	G	G	A	G	G	C	A	A	G	T	T	V	C	A	A		C	C	A		G	A	C	D	G	G	T		G	G	T	G	C	A	A	Q	C	C	T	P	G	C	T	A	G
PP049274.1 JL-05/FPLV/Jilin/China/2020	A	G	T	S	G	G	A	G	G	C	A	A	G	T	T	V	C	A	A		C	C	A		G	A	C	D	G	G	T		G	G	T	G	C	A	A	Q	C	C	T	P	G	C	T	A	G
PP049275.1 JL-06//FPLV/Jilin/China/2020	A	G	T	S	G	G	A	G	G	C	A	A	G	T	T	V	C	A	A		C	C	A		G	A	C	D	G	G	T		G	G	T	G	C	A	A	Q	C	C	T	P	G	C	T	A	G
PP049276.1 JL-07/FPLV/Jilin/China/2020	A	G	T	S	G	G	A	G	G	C	A	A	G	T	T	V	C	A	A		C	C	A		G	A	C	D	G	G	T		G	G	T	G	C	A	A	Q	C	C	T	P	G	C	T	A	G
PP049277.1 JL-08/FPLV/Jilin/China/2020	A	G	T	S	G	G	A	G	G	C	A	A	G	T	T	V	C	A	A		C	C	A		G	A	C	D	G	G	T		G	G	T	G	C	A	A	Q	C	C	T	P	G	C	T	A	G
PP049278.1 JL-09/FPLV/Jilin/China/2020	A	G	T	S	G	G	A	G	G	C	A	A	G	T	T	V	C	A	A		C	C	A		G	A	C	D	G	G	T		G	G	T	G	C	A	A	Q	C	C	T	P	G	C	T	A	G
PP049279.1 JL-10/FPLV/Jilin/China/2020	A	G	T	S	G	G	A	G	G	C	A	A	G	T	T	V	C	A	A		C	C	A		G	A	C	D	G	G	T		G	G	T	G	C	A	A	Q	C	C	T	P	G	C	T	A	G
PP049280.1 JL-11/FPLV/Jilin/China/2020	A	G	T	S	G	G	A	G	G	C	A	A	G	T	T	V	C	A	A		C	C	A		G	A	C	D	G	G	T		G	G	T	G	C	A	A	Q	C	C	T	P	G	C	T	A	G
PP049281.1 JL-12/FPLV/Jilin/China/2020	A	G	T	S	G	G	A	G	G	C	A	A	G	T	T	V	C	A	A		C	C	A		G	A	C	D	G	G	T		G	G	T	G	C	A	A	Q	C	C	T	P	G	C	T	A	G
PP049282.1 JL-13/FPLV/Jilin/China/2020	A	G	T	S	G	G	A	G	G	C	A	A	G	T	T	V	C	A	A		C	C	A		G	A	C	D	G	G	T		G	G	T	G	C	A	A	Q	C	C	T	P	G	C	T	A	G
PP049283.1 JL-14/FPLV/Jilin/China/2020	A	G	T	S	G	G	A	G	G	C	A	A	G	T	T	V	C	A	A		C	C	A		G	A	C	D	G	G	T		G	G	T	G	C	A	A	Q	C	C	T	P	G	C	T	A	G
PP049284.1 JL-15/FPLV/Jilin/China/2020	A	G	T	S	G	G	A	G	G	C	A	A	G	T	T	V	C	A	A		C	C	A		G	A	C	D	G	G	T		G	G	T	G	C	A	G	Q	C	C	T	P	G	C	T	A	G
PP049285.1 JL-16/FPLV/Jilin/China/2020	A	G	T	S	G	G	A	G	G	C	A	A	G	T	T	V	C	A	A		C	C	A		G	A	C	D	G	G	T		G	G	T	G	C	A	A	Q	C	C	T	P	G	C	T	A	G
PP619435.1 F2-1/NJ2304/FPLV/Jiangsu/China/2023	A	G	T	S	G	G	A	G	G	C	A	A	G	T	T	V	C	A	A		C	C	A		G	A	C	D	G	G	T		G	G	T	G	C	A	A	Q	C	C	T	P	G	C	T	A	G
PP619436.1 F10-1/NJ2304/FPLV/Jiangsu/China/2023	A	G	T	S	G	G	A	G	G	C	A	A	G	T	T	V	C	A	A		C	C	A		G	A	C	D	G	G	T		G	G	T	G	C	A	A	Q	C	C	T	P	G	C	T	A	G
PP619437.1 F11-1/NJ2304/FPLV/Jiangsu/China/2023	A	G	T	S	G	G	A	G	G	C	A	A	G	T	T	V	C	A	A		C	C	A		G	A	C	D	G	G	T		G	G	T	G	C	A	A	Q	C	C	T	P	G	C	T	A	G
PP619438.1 F14-1/HZ2304/FPLV/Zhejiang/China/2023	A	G	T	S	G	G	A	G	G	C	A	A	G	T	T	V	C	A	A		C	C	A		G	A	C	D	G	G	T		G	G	T	G	C	A	A	Q	C	C	T	P	G	C	T	A	G
PP619439.1 F16-1/NJ2307/FPLV/Jiangsu/China/2023	A	G	T	S	G	G	A	G	G	C	A	A	G	T	T	V	C	A	A		C	C	A		G	A	C	D	G	G	T		G	G	T	G	C	A	A	Q	C	C	T	P	G	C	T	A	G
PP619440.1 F22-1/YZ2309/FPLV/Jiangsu/China/2023	A	G	T	S	G	G	A	G	G	C	A	A	G	T	T	V	C	A	A		C	C	A		G	A	C	D	G	G	T		G	G	T	G	C	A	A	Q	C	C	T	P	G	C	T	A	G
PP619441.1 F24-1/YZ2309/FPLV/Jiangsu/China/2023	A	G	T	S	G	G	A	G	G	C	A	A	G	T	T	V	C	A	A		C	C	A		G	A	C	D	G	G	T		G	G	T	G	C	A	A	Q	C	C	T	P	G	C	T	A	G
PP619442.1 F6-2/NJ2304/FPLV/Jiangsu/China/2023	A	G	T	S	G	G	A	G	G	C	A	A	G	T	T	V	C	A	A		C	C	A		G	A	C	D	G	G	T		G	G	T	G	C	A	A	Q	C	C	T	P	G	C	T	A	G
PP738170.1 Cat-1/FPLV/Henan/China/2021	A	G	T	S	G	G	A	G	G	C	A	A	G	T	T	V	C	A	A		C	C	A		G	A	C	D	G	G	T		G	G	T	G	C	A	A	Q	C	C	T	P	G	C	T	A	G
PP738171.1 Cat-2/FPLV/Henan/China/2021	A	G	T	S	G	G	A	G	G	C	A	A	G	T	T	V	C	A	A		C	C	A		G	A	C	D	G	G	T		G	G	T	G	C	A	A	Q	C	C	T	P	G	C	T	A	G
PP738172.1 Cat-3/FPLV/Henan/China/2021	A	G	T	S	G	G	A	G	G	C	A	A	G	T	T	V	C	A	A		C	C	A		G	A	C	D	G	G	T		G	G	T	G	C	A	A	Q	C	C	T	P	G	C	T	A	G
PP738173.1 Cat-4/FPLV/Henan/China/2022	A	G	T	S	G	G	A	G	G	C	A	A	G	T	T	V	C	A	A		C	C	A		G	A	C	D	G	G	T		G	G	T	G	C	A	A	Q	C	C	T	P	G	C	T	A	G
PP738174.1 Cat-5/FPLV/Henan/China/2022	A	G	T	S	G	G	A	G	G	C	A	A	G	T	T	V	C	A	A		C	C	A		G	A	C	D	G	G	T		G	G	T	G	C	A	A	Q	C	C	T	P	G	C	T	A	G
PP738175.1 Cat-6/FPLV/Henan/China/2022	A	G	T	S	G	G	A	G	G	C	A	A	G	T	T	V	C	A	A		C	C	A		G	A	C	D	G	G	T		G	G	T	G	C	A	A	Q	C	C	T	P	G	C	T	A	G
PP973493.1 JL2280/FPLV/Jilin/China/2024	A	G	T	S	G	G	A	G	G	C	A	A	G	T	T	V	C	A	A		C	C	A		G	A	C	D	G	G	T		G	G	T	G	C	A	A	Q	C	C	T	P	G	C	T	A	G
PQ212863.1 XJ-SHZ-1/FPLV/Xinjiang/China/2023	A	G	T	S	G	G	A	G	G	C	A	A	G	T	T	V	C	A	A		C	C	A		G	A	C	D	G	G	T		G	G	T	G	C	A	A	Q	C	C	T	P	G	C	T	A	G
PQ212864.1 XJ-SHZ-3/FPLV/Xinjiang/China/2023	A	G	T	S	G	G	A	G	G	C	A	A	G	T	T	V	C	A	A		C	C	A		G	A	C	D	G	G	T		G	G	T	G	C	A	A	Q	C	C	T	P	G	C	T	A	G
PQ212865.1 XJ-SHZ-4/FPLV/Xinjiang/China/2023	A	G	T	S	G	G	A	G	G	C	A	A	G	T	T	V	C	A	A		C	C	A		G	A	C	D	G	G	T		G	G	T	G	C	A	A	Q	C	C	T	P	G	C	T	A	G
PQ212866.1 XJ-URC-5/FPLV/Xinjiang/China/2023	A	G	T	S	G	G	A	G	G	C	A	A	G	T	T	V	C	A	A		C	C	A		G	A	C	D	G	G	T		G	G	T	G	C	A	A	Q	C	C	T	P	G	C	T	A	G
PQ212867.1 XJ-URC-6/FPLV/Xinjiang/China/2023	A	G	T	S	G	G	A	G	G	C	A	A	G	T	T	V	C	A	A		C	C	A		G	A	C	D	G	G	T		G	G	T	G	C	A	A	Q	C	C	T	P	G	C	T	A	G
PQ212868.1 XJ-URC-7/FPLV/Xinjiang/China/2023	A	G	T	S	G	G	A	G	G	C	A	A	G	T	T	V	C	A	A		C	C	A		G	A	C	D	G	G	T		G	G	T	G	C	A	A	Q	C	C	T	P	G	C	T	A	G
PQ212869.1 XJ-URC-8/FPLV/Xinjiang/China/2023	A	G	T	S	G	G	A	G	G	C	A	A	G	T	T	V	C	A	A		C	C	A		G	A	C	D	G	G	T		G	G	T	G	C	A	A	Q	C	C	T	P	G	C	T	A	G
PQ246102.54377/FPLV/Canis lupus (wolf)/Italy/2023	A	G	T	S	G	G	A	G	G	C	A	A	G	T	T	V	C	A	A		C	C	A		G	A	C	D	G	G	T		G	G	T	G	C	A	A	Q	C	C	T	P	G	C	T	A	G
PQ490401.1 LZ09/FPLV/Gansu/China/2023	A	G	T	S	G	G	A	G	G	C	A	A	G	T	T	V	C	A	A		C	C	A		G	A	C	D	G	G	T		G	G	T	G	C	A	A	Q	C	C	T	P	G	C	T	A	G
PQ490402.1 LZ1/FPLV/Gansu/China/2023	A	G	T	S	G	G	A	G	G	C	A	A	G	T	T	V	C	A	A		C	C	A		G	A	C	D	G	G	T		G	G	T	G	C	A	A	Q	C	C	T	P	G	C	T	A	G
PQ490403.1 LZ11/FPLV/Gansu/China/2023	A	G	T	S	G	G	A	G	G	C	A	A	G	T	T	V	C	A	A		C	C	A		G	A	C	D	G	G	T		G	G	T	G	C	A	A	Q	C	C	T	P	G	C	T	A	G
PQ490404.1 LZ16/FPLV/Gansu/China/2023	A	G	T	S	G	G	A	G	G	C	A	A	G	T	T	V	C	A	A		C	C	A		G	A	C	D	G	G	T		G	G	T	G	C	A	A	Q	C	C	T	P	G	C	T	A	G
PQ490405.1 LZ17/FPLV/Gansu/China/2023	A	G	T	S	G	G	A	G	G	C	A	A	G	T	T	V	C	A	A		C	C	A		G	A	C	D	G	G	T		G	G	T	G	C	A	A	Q	C	C	T	P	G	C	T	A	G
PQ490406.1 LZ20/FPLV/Gansu/China/2023	A	G	T	S	G	G	A	G	G	C	A	A	G	T	T	V	C	A	A		C	C	A		G	A	C	D	G	G	T		G	G	T	G	C	A	A	Q	C	C	T	P	G	C	T	A	G
PQ490407.1 LZ21/FPLV/Gansu/China/2023	A	G	T	S	G	G	A	G	G	C	A	A	G	T	T	V	C	A	A		C	C	A		G	A	C	D	G	G	T		G	G	T	G	C	A	A	Q	C	C	T	P	G	C	T	A	G
PQ490408.1 LZ12/FPLV/Gansu/China/2023	A	G	T	S	G	G	A	G	G	C	A	A	G	T	T	V	C	A	A		C	C	A		G	A	C	D	G	G	T		G	G	T	G	C	A	A	Q	C	C	T	P	G	C	T	A	G
PQ490409.1 LZ19/FPLV/Gansu/China/2023	A	G	T	S	G	G	A	G	G	C	A	A	G	T	T	V	C	A	A		C	C	A		G	A	C	D	G	G	T		G	G	T	G	C	A	A	Q	C	C	T	P	G	C	T	A	G
PQ560975.1 HNZZ-2201/FPLV/Henan/China/2022	A	G	T	S	G	G	A	G	G	C	A	A	G	T	T	V	C	A	A		C	C	A		G	A	C	D	G	G	T		G	G	T	G	C	A	A	Q	C	C	T	P	G	C	T	A	G
PQ560976.1 HNZZ-2202/FPLV/Henan/China/2022	A	G	T	S	G	G	A	G	G	C	A	A	G	T	T	V	C	A	A		C	C	A		G	A	C	D	G	G	T		G	G	T	G	C	A	A	Q	C	C	T	P	G	C	T	A	G
PQ560977.1 HNZZ-2203/FPLV/Henan/China/2022	A	G	T	S	G	G	A	G	G	C	A	A	G	T	T	V	C	A	A		C	C	A		G	A	C	D	G	G	T		G	G	T	G	C	A	A	Q	C	C	T	P	G	C	T	A	G
PQ560978.1 HNZZ-2204/FPLV/Henan/China/2022	A	G	T	S	G	G	A	G	G	C	A	A	G	T	T	V	C	A	A		C	C	A		G	A	C	D	G	G	T		G	G	T	G	C	A	A	Q	C	C	T	P	G	C	T	A	G
PQ560979.1 HNZZ-2301/FPLV/Henan/China/2023	A	G	T	S	G	G	A	G	G	C	A	A	G	T	T	V	C	A	A		C	C	A		G	A	C	D	G	G	T		G	G	T	G	C	A	A	Q	C	C	T	P	G	C	T	A	G
PQ560980.1 HNZZ-2302/FPLV/Henan/China/2023	A	G	T	S	G	G	A	G	G	C	A	A	G	T	T	V	C	A	A		C	C	A		G	A	C	D	G	G	T		G	G	T	G	C	A	A	Q	C	C	T	P	G	C	T	A	G
PQ560981.1 HNZZ-2303/FPLV/Henan/China/2023	A	G	T	S	G	G	A	G	G	C	A	A	G	T	T	V	C	A	A		C	C	A		G	A	C	D	G	G	T		G	G	T	G	C	A	A	Q	C	C	T	P	G	C	T	A	G
PQ560982.1 HNZZ-2304/FPLV/Henan/China/2023	A	G	T	S	G	G	A	G	G	C	A	A	G	T	T	V	C	A	A		C	C	A		G	A	C	D	G	G	T		G	G	T	G	C	A	A	Q	C	C	T	P	G	C	T	A	G
PQ560983.1 HNZZ-2305/FPLV/Henan/China/2023	A	G	T	S	G	G	A	G	G	C	A	A	G	T	T	V	C	A	A		C	C	A		G	A	C	D	G	G	T		G	G	T	G	C	A	A	Q	C	C	T	P	G	C	T	A	G
PQ560984.1 HNZZ-2306/FPLV/Henan/China/2023	A	G	T	S	G	G	A	G	G	C	A	A	G	T	T	V	C	A	A		C	C	A		G	A	C	D	G	G	T		G	G	T	G	C	A	A	Q	C	C	T	P	G	C	T	A	G
PQ560985.1 HNZZ-2307/FPLV/Henan/China/2023	A	G	T	S	G	G	A	G	G	C	A	A	G	T	T	V	C	A	A		C	C	A		G	A	C	D	G	G	T		G	G	T	G	C	A	A	Q	C	C	T	P	G	C	T	A	G
PQ560986.1 HNZZ-2308/FPLV/Henan/China/2023	A	G	T	S	G	G	A	G	G	C	A	A	G	T	T	V	C	A	A		C	C	A		G	A	C	D	G	G	T		G	G	T	G	C	A	A	Q	C	C	T	P	G	C	T	A	G
PQ560987.1 HNZZ-2401/FPLV/Henan/China/2024	A	G	T	S	G	G	A	G	G	C	A	A	G	T	T	V	C	A	A		C	C	A		G	A	C	D	G	G	T		G	G	T	G	C	A	A	Q	C	C	T	P	G	C	T	A	G
PQ560988.1 HNZZ-2402/FPLV/Henan/China/2024	A	G	T	S	G	G	A	G	G	C	A	A	G	T	T	V	C	A	A		C	C	A		G	A	C	D	G	G	T		G	G	T	G	C	A	A	Q	C	C	T	P	G	C	T	A	G
PQ560989.1 HNZZ-2403/FPLV/Henan/China/2024	A	G	T	S	G	G	A	G	G	C	A	A	G	T	T	V	C	A	A		C	C	A		G	A	C	D	G	G	T		G	G	T	G	C	A	A	Q	C	C	T	P	G	C	T	A	G
PQ560990.1 HNZZ-2404/FPLV/Henan/China/2024	A	G	T	S	G	G	A	G	G	C	A	A	G	T	T	V	C	A	A		C	C	A		G	A	C	D	G	G	T		G	G	T	G	C	A	A	Q	C	C	T	P	G	C	T	A	G
PQ560991.1 HNZZ-2405/FPLV/Henan/China/2024	A	G	T	S	G	G	A	G	G	C	A	A	G	T	T	V	C	A	A		C	C	A		G	A	C	D	G	G	T		G	G	T	G	C	A	A	Q	C	C	T	P	G	C	T	A	G
PQ560992.1 HNZZ-2406/FPLV/Henan/China/2024	A	G	T	S	G	G	A	G	G	C	A	A	G	T	T	V	C	A	A		C	C	A		G	A	C	D	G	G	T		G	G	T	G	C	A	A	Q	C	C	T	P	G	C	T	A	G
PQ620055.1 HF-06/FPLV/Anhui/China/2024	A	G	T	S	G	G	A	G	G	C	A	A	G	T	T	V	C	A	A		C	C	A		G	A	C	D	G	G	T		T	G	T	C	C	A	A	Q	C	C	T	P	G	C	T	A	G
PQ880161.1 SH/01/FPLV/Shanghai/China/2021	A	G	T	S	G	G	A	G	G	C	A	A	G	T	T	V	C	A	A		C	C	A		G	A	C	D	G	G	T		G	G	T	G	C	A	A	Q	C	C	T	P	G	C	T	A	G
PQ880162.1 SH/02//FPLV/Shanghai/China/2021	A	G	T	S	G	G	A	G	G	C	A	A	G	T	T	V	C	A	A		C	C	A		G	A	C	D	G	G	T		G	G	T	G	C	A	A	Q	C	C	T	P	G	C	T	A	G
PQ880163.1 SH/03/FPLV/Shanghai/China/2021	A	G	T	S	G	G	A	G	G	C	A	A	G	T	T	V	C	A	A		C	C	A		G	A	C	D	G	G	T		G	G	T	G	C	A	A	Q	C	C	T	P	G	C	T	A	G
PQ880164.1 SH/01/FPLV/Shanghai/China/2022	A	G	T	S	G	G	A	G	G	C	A	A	G	T	T	V	C	A	A		C	C	A		G	A	C	D	G	G	T		G	G	T	G	C	A	A	Q	C	C	T	P	G	C	T	A	G
PQ880166.1 SH/02/FPLV/Shanghai/China/2022	A	G	T	S	G	G	A	G	G	C	A	A	G	T	T	V	C	A	A		C	C	A		G	A	C	D	G	G	T		G	G	T	G	C	A	A	Q	C	C	T	P	G	C	T	A	G
PQ880167.1 SH/03/FPLV/Shanghai/China/2022	A	G	T	S	G	G	A	G	G	C	A	A	G	T	T	V	C	A	A		C	C	A		G	A	C	D	G	G	T		G	G	T	G	C	A	A	Q	C	C	T	P	G	C	T	A	G
PQ880168.1 SH/01/FPLV/Shanghai/China/2023	A	G	T	S	G	G	A	G	G	C	A	A	G	T	T	V	C	A	A		C	C	A		G	A	C	D	G	G	T		G	G	T	G	C	A	A	Q	C	C	T	P	G	C	T	A	G
PQ880169.1 SH/04/FPLV/Shanghai/China/2023	A	G	T	S	G	G	A	G	G	C	A	A	G	T	T	V	C	A	A		C	C	A		G	A	C	D	G	G	T		G	G	T	G	C	A	A	Q	C	C	T	P	G	C	T	A	G
PQ880170.1 SH/05/FPLV/FPLV/Shanghai/China/2023	A	G	T	S	G	G	A	G	G	C	A	A	G	T	T	V	C	A	A		C	C	A		G	A	C	D	G	G	T		G	G	T	G	C	A	A	Q	C	C	T	P	G	C	T	A	G
PQ880171.1 SH/06/FPLV/FPLV/Shanghai/China/2023	A	G	T	S	G	G	A	G	G	C	A	A	G	T	T	V	C	A	A		C	C	A		G	A	C	D	G	G	T		G	G	T	G	C	A	A	Q	C	C	T	P	G	C	T	A	G
PQ880172.1 SH/07/FPLV/FPLV/Shanghai/China/2023	A	G	T	S	G	G	A	G	G	C	A	A	G	T	T	V	C	A	A		C	C	A		G	A	C	D	G	G	T		G	G	T	G	C	A	A	Q	C	C	T	P	G	C	T	A	G
PQ880173.1 SH/08/FPLV/FPLV/Shanghai/China/2023	A	G	T	S	G	G	A	G	G	C	A	A	G	T	T	V	C	A	A		C	C	A		G	A	C	D	G	G	T		G	G	T	G	C	A	A	Q	C	C	T	P	G	C	T	A	G
PV166221.1 XJ2023/FPLV/Xinjiang/China/2023	A	G	T	S	G	G	A	G	G	C	A	A	G	T	T	V	C	A	A		C	C	A		G	A	C	D	G	G	T		G	G	T	G	C	A	A	Q	C	C	T	P	G	C	T	A	G
PV166223.1 XJ20220223/FPLV/Xinjiang/China/2023	A	G	T	S	G	G	A	G	G	C	A	A	G	T	T	V	C	A	A		C	C	A		G	A	C	D	G	G	T		G	G	T	G	C	A	A	Q	C	C	T	P	G	C	T	A	G
PV166224.1 XJ20220328/FPLV/Xinjiang/China/2023	A	G	T	S	G	G	A	G	G	C	A	A	G	T	T	V	C	A	A		C	C	A		G	A	C	D	G	G	T		G	G	T	G	C	A	A	Q	C	C	T	P	G	C	T	A	G
PV166225.1 XJ20221108/FPLV/Xinjiang/China/2022	A	G	T	S	G	G	A	G	G	C	A	A	G	T	T	V	C	A	A		C	C	A		G	A	C	D	G	G	T		G	G	T	G	C	A	A	Q	C	C	T	P	G	C	T	A	G
PV166226.1 XJ20230407/FPLV/Xinjiang/China/2023	A	G	T	S	G	G	A	G	G	C	A	A	G	T	T	V	C	A	A		C	C	A		G	A	C	D	G	G	T		G	G	T	G	C	A	A	Q	C	C	T	P	G	C	T	A	G
PV166227.1 XJ20230605/FPLV/Xinjiang/China/2023	A	G	T	S	G	G	A	G	G	C	A	A	G	T	T	V	C	A	A		C	C	A		G	A	C	D	G	G	T		G	G	T	G	C	A	A	Q	C	C	T	P	G	C	T	A	G
PV166228.1 XJ20230914/FPLV/Xinjiang/China/2023	A	G	T	S	G	G	A	G	G	C	A	A	G	T	T	V	C	A	A		C	C	A		G	A	C	D	G	G	T		G	G	T	G	C	A	A	Q	C	C	T	P	G	C	T	A	G
PV166229.1 XJ20240205/FPLV/Xinjiang/China/2024	A	G	T	S	G	G	A	G	G	C	A	A	G	T	T	V	C	A	A		C	C	A		G	A	C	D	G	G	T		G	G	T	G	C	A	A	Q	C	C	T	P	G	C	T	A	G
PV166230.1 XJ20240721/FPLV/Xinjiang/China/2024	A	G	T	S	G	G	A	G	G	C	A	A	G	T	T	V	C	A	A		C	C	A		G	A	C	D	G	G	T		G	G	T	G	C	A	A	Q	C	C	T	P	G	C	T	A	G
PV170692.1 SH22/FPLV/Shanghai/China/2023	A	G	T	S	G	G	A	G	G	C	A	A	G	T	T	V	C	A	A		C	C	A		G	A	C	D	G	G	T		G	G	T	G	C	A	A	Q	C	C	T	P	G	C	T	A	G
PV341591.1 GD12-24/FPLV/Guangdong/China/2024	A	G	T	S	G	G	A	G	G	C	A	A	G	T	T	V	C	A	A		C	C	A		G	A	C	D	G	G	T		G	G	T	G	C	A	A	Q	C	C	T	P	G	C	T	A	G
PV341592.1 GD13-24/FPLV/Guangdong/China/2024	A	G	T	S	G	G	A	G	G	C	A	A	G	T	T	V	C	A	A		C	C	A		G	A	C	D	G	G	T		G	G	T	G	C	A	A	Q	C	C	T	P	G	C	T	A	G
PV341593.1 GD07-23/FPLV/Guangdong/China/2024	A	G	T	S	G	G	A	G	G	C	A	A	G	T	T	V	C	A	A		C	C	A		G	A	C	D	G	G	T		G	G	T	G	C	A	A	Q	C	C	T	P	G	C	T	A	G
PV341595.1 GD10-24/FPLV/Guangdong/China/2024	A	G	T	S	G	G	A	G	G	C	A	A	G	T	T	V	C	A	A		C	C	A		G	A	C	D	G	G	T		G	G	T	G	C	A	A	Q	C	C	T	P	G	C	T	A	G
PV341596.1 GD08-24/FPLV/Guangdong/China/2024	A	G	T	S	G	G	A	G	G	C	A	A	G	T	T	V	C	A	A		C	C	A		G	A	C	D	G	G	T		G	G	T	G	C	A	A	Q	C	C	T	P	G	C	T	A	G
PV341597.1 GD06-23/FPLV/Guangdong/China/2024	A	G	T	S	G	G	A	G	G	C	A	A	G	T	T	V	C	A	A		C	C	A		G	A	C	D	G	G	T		G	G	T	G	C	A	A	Q	C	C	T	P	G	C	T	A	G
PV341598.1 GD09-24/FPLV/Guangdong/China/2024	A	G	T	S	G	G	A	G	G	C	A	A	G	T	T	V	C	A	A		C	C	A		G	A	C	D	G	G	T		G	G	T	G	C	A	A	Q	C	C	T	P	G	C	T	A	G
PV341599.1 GD05-23/FPLV/Guangdong/China/2023	A	G	T	S	G	G	A	G	G	C	A	A	G	T	T	V	C	A	A		C	C	A		G	A	C	D	G	G	T		G	G	T	G	C	A	A	Q	C	C	T	P	G	C	T	A	G
PV341600.1 GD04-24/FPLV/Guangdong/China/2024	A	G	T	S	G	G	A	G	G	C	A	A	G	T	T	V	C	A	A		C	C	A		G	A	C	D	G	G	T		G	G	T	G	C	A	A	Q	C	C	T	P	G	C	T	A	G
PV341601.1 GD02-23/FPLV/Guangdong/China/2023	A	G	T	S	G	G	A	G	G	C	A	A	G	T	T	V	C	A	A		C	C	A		G	A	C	D	G	G	T		G	G	T	G	C	A	A	Q	C	C	T	P	G	C	T	A	G
PV341602.1 GD03-24/FPLV/Guangdong/China/2024	A	G	T	S	G	G	A	G	G	C	A	A	G	T	T	V	C	A	A		C	C	A		G	A	C	D	G	G	T		G	G	T	G	C	A	A	Q	C	C	T	P	G	C	T	A	G
PV341603.1 GD01-23/FPLV/Guangdong/China/2023	A	G	T	S	G	G	A	G	G	C	A	A	G	T	T	V	C	A	A		C	C	A		G	A	C	D	G	G	T		G	G	T	G	C	A	A	Q	C	C	T	P	G	C	T	A	G
PV341623.1 GD14-23/FPLV/Guangdong/China/2023	A	G	T	S	G	G	A	G	G	C	A	A	G	T	T	V	C	A	A		C	C	A		G	A	C	D	G	G	T		G	G	T	G	C	A	A	Q	C	C	T	P	G	C	T	A	G
PV521942.1 GE1001/23/FPLV/Egypt/2023	A	G	T	S	G	G	A	G	G	C	A	A	G	T	T	V	C	A	A		C	C	A		G	A	C	D	G	G	T		G	G	T	G	C	A	A	Q	C	C	T	P	G	C	T	A	G
PV521943.1 GE1002/23/FPLV/Egypt/2023	A	G	T	S	G	G	A	G	G	C	A	A	G	T	T	V	C	A	A		C	C	A		G	A	C	D	G	G	T		G	G	T	G	C	A	A	Q	C	C	T	P	G	C	T	A	G
PV521944.1 GE1003/23/FPLV/Egypt/2023	A	G	T	S	G	G	A	G	G	C	A	A	G	T	T	V	C	A	A		C	C	A		G	A	C	D	G	G	T		G	G	T	G	C	A	A	Q	C	C	T	P	G	C	T	A	G
PV521945.1 GE1004/23/FPLV/Egypt/2023	A	G	T	S	G	G	A	G	G	C	A	A	G	T	T	V	C	A	A		C	C	A		G	A	C	D	G	G	T		G	G	T	G	C	A	A	Q	C	C	T	P	G	C	T	A	G
PV521946.1 GE1005/23/FPLV/Egypt/2023	A	G	T	S	G	G	A	G	G	C	A	A	G	T	T	V	C	A	A		C	C	A		G	A	C	D	G	G	T		G	G	T	G	C	A	A	Q	C	C	T	P	G	C	T	A	G
PV521947.1 GE1006/23/FPLV/Egypt/2023	A	G	T	S	G	G	A	G	G	C	A	A	G	T	T	V	C	A	A		C	C	A		G	A	C	D	G	G	T		G	G	T	G	C	A	A	Q	C	C	T	P	G	C	T	A	G
PV521948.1 GE1007/23/FPLV/Egypt/2023	A	G	T	S	G	G	A	G	G	C	A	A	G	T	T	V	C	A	A		C	C	A		G	A	C	D	G	G	T		G	G	T	G	C	A	A	Q	C	C	T	P	G	C	T	A	G
PV521949.1 GE1008/23/FPLV/Egypt/2023	A	G	T	S	G	G	A	G	G	C	A	A	G	T	T	V	C	A	A		C	C	A		G	A	C	D	G	G	T		G	G	T	G	C	A	A	Q	C	C	T	P	G	C	T	A	G
PV521950.1 GE1009/23/FPLV/Egypt/2023	A	G	T	S	G	G	A	G	G	C	A	A	G	T	T	V	C	A	A		C	C	A		G	A	C	D	G	G	T		G	G	T	G	C	A	A	Q	C	C	T	P	G	C	T	A	G
PV521951.1 GE1010/23/FPLV/Egypt/2023	A	G	T	S	G	G	A	G	G	C	A	A	G	T	T	V	C	A	A		C	C	A		G	A	C	D	G	G	T		G	G	T	G	C	A	A	Q	C	C	T	P	G	C	T	A	G
PV521952.1 GE10011/23/FPLV/Egypt/2023	A	G	T	S	G	G	A	G	G	C	A	A	G	T	T	V	C	A	A		C	C	A		G	A	C	D	G	G	T		G	G	T	G	C	A	A	Q	C	C	T	P	G	C	T	A	G
PV521953.1 GE1012/23/FPLV/Egypt/2023	A	G	T	S	G	G	A	G	G	C	A	A	G	T	T	V	C	A	A		C	C	A		G	A	C	D	G	G	T		G	G	T	G	C	A	A	Q	C	C	T	P	G	C	T	A	G
PV521954.1 GE1013/23/FPLV/Egypt/2023	A	G	T	S	G	G	A	G	G	C	A	A	G	T	T	V	C	A	A		C	C	A		G	A	C	D	G	G	T		G	G	T	G	C	A	A	Q	C	C	T	P	G	C	T	A	G
PV521955.1 GE1014/23/FPLV/Egypt/2023	A	G	T	S	G	G	A	G	G	C	A	A	G	T	T	V	C	A	A		C	C	A		G	A	C	D	G	G	T		G	G	T	G	C	A	A	Q	C	C	T	P	G	C	T	A	G
PV521956.1 GE1015/23/FPLV/Egypt/2023	A	G	T	S	G	G	A	G	G	C	A	A	G	T	T	V	C	A	A		C	C	A		G	A	C	D	G	G	T		G	G	T	G	C	A	A	Q	C	C	T	P	G	C	T	A	G
PV521957.1 GE1016/23/FPLV/Egypt/2023	A	G	T	S	G	G	A	G	G	C	A	A	G	T	T	V	C	A	A		C	C	A		G	A	C	D	G	G	T		G	G	T	G	C	A	A	Q	C	C	T	P	G	C	T	A	G
PV521958.1 GE1017/23/FPLV/Egypt/2023	A	G	T	S	G	G	A	G	G	C	A	A	G	T	T	V	C	A	A		C	C	A		G	A	C	D	G	G	T		G	G	T	G	C	A	A	Q	C	C	T	P	G	C	T	A	G
PV521959.1 GE1018/23/FPLV/Egypt/2023	A	G	T	S	G	G	A	G	G	C	A	A	G	T	T	V	C	A	A		C	C	A		G	A	C	D	G	G	T		G	G	T	G	C	A	A	Q	C	C	T	P	G	C	T	A	G
PV521960.1 GE1019/23/FPLV/Egypt/2023	A	G	T	S	G	G	A	G	A	C	A	T	G	T	T	V	C	A	A		C	C	A		G	A	C	D	G	G	T		G	G	T	G	C	A	A	Q	C	C	T	P	G	C	T	A	G
PV521961.1 GE1020/23/FPLV/Egypt/2023	A	G	T	S	G	G	A	G	G	C	A	A	G	T	T	V	C	A	A		C	C	A		G	A	C	D	G	G	T		G	G	T	G	C	A	A	Q	C	C	T	P	G	C	T	A	G
PV521962.1 GE1021/23/FPLV/Egypt/2023	A	G	T	S	G	G	A	G	G	C	A	A	G	T	T	V	C	A	A		C	C	A		G	A	C	D	G	G	T		G	G	T	G	C	A	A	Q	C	C	T	P	G	C	T	A	G
PV521963.1 GE1022/23/FPLV/Egypt/2023	A	G	T	S	G	G	A	G	G	C	A	A	G	T	T	V	C	A	A		C	C	A		G	A	C	D	G	G	T		G	G	T	G	C	A	A	Q	C	C	T	P	G	C	T	A	G
PV521964.1 ATAX1023/23/FPLV/Egypt/2023	A	G	T	S	G	G	A	G	G	C	A	A	G	T	T	V	C	A	A		C	C	A		G	A	C	D	G	G	T		G	G	T	G	C	A	A	Q	C	C	T	P	G	C	T	A	G
PV521965.1 ATAX1024/23/FPLV/Egypt/2023	A	G	T	S	G	G	A	G	G	C	A	A	G	T	T	V	C	A	A		C	C	A		G	A	C	D	G	G	T		G	G	T	G	C	A	A	Q	C	C	T	P	G	C	T	A	G
PV631262.1 C251/FPLV/Hubei/China/2023	A	G	T	S	G	G	A	G	G	C	A	A	G	T	T	V	C	A	A		C	C	A		G	A	C	D	G	G	T		G	G	T	G	C	A	A	Q	C	C	T	P	G	C	T	A	G
PV640235.1 JZ-01/FPLV/Liaoning/China/2023	A	G	T	S	G	G	A	G	G	C	A	A	G	T	T	V	C	A	A		C	C	A		G	A	C	D	G	G	T		G	G	T	G	C	A	A	Q	C	C	T	P	G	C	T	A	G
PV853985.1 HC51F/FPLV/Guangxi/China/2021	A	G	T	S	G	G	A	G	G	C	A	A	G	T	T	V	C	A	A		C	C	A		G	A	C	D	G	G	T		G	G	T	G	C	A	A	Q	C	C	T	P	G	C	T	A	G
PV853986.1 HC21F/FPLV/Guangxi/China/2021	A	G	T	S	G	G	A	G	G	C	A	A	G	T	T	V	C	A	A		C	C	A		G	A	C	D	G	G	T		G	G	T	G	C	A	A	Q	C	C	T	P	G	C	T	A	G
PV853987.1 HC15F/FPLV/Guangxi/China/2021	A	G	T	S	G	G	A	G	G	C	A	A	G	T	T	V	C	A	A		C	C	A		G	A	C	D	G	G	T		G	G	T	G	C	A	A	Q	C	C	T	P	G	C	T	A	G
PV853988.1 HC11F/FPLV/Guangxi/China/2021	A	G	T	S	G	G	A	G	G	C	A	A	G	T	T	V	C	A	A		C	C	A		G	A	C	D	G	G	T		G	G	T	G	C	A	A	Q	C	C	T	P	G	C	T	A	G
PV853989.1 HC9F/FPLV/Guangxi/China/2022	A	G	T	S	G	G	A	G	G	C	A	A	G	T	T	V	C	A	A		C	C	A		G	A	C	D	G	G	T		G	G	T	G	C	A	A	Q	C	C	T	P	G	C	T	A	G
PV853990.1 NN83F/FPLV/Guangxi/China/2022	A	G	T	S	G	G	A	G	G	C	A	A	G	T	T	V	C	A	A		C	C	A		G	A	C	D	G	G	T		G	G	T	G	C	A	A	Q	C	C	T	P	G	C	T	A	G
PV853991.1 NN05F/FPLV/Guangxi/China/2022	A	G	T	S	G	G	A	G	G	C	A	A	G	T	T	V	C	A	A		C	C	A		G	A	C	D	G	G	T		G	G	T	G	C	A	A	Q	C	C	T	P	G	C	T	A	G
PV853992.1 NN03F/FPLV/Guangxi/China/2021	A	G	T	S	G	G	A	G	G	C	A	A	G	T	T	V	C	A	A		C	C	A		G	A	C	D	G	G	T		G	G	T	G	C	A	A	Q	C	C	T	P	G	C	T	A	G
PV853993.1 NN01F/FPLV/Guangxi/China/2021	A	G	T	S	G	G	A	G	G	C	A	A	G	T	T	V	C	A	A		C	C	A		G	A	C	D	G	G	T		G	G	T	G	C	A	A	Q	C	C	T	P	G	C	T	A	G
PV853994.1 HC784F/FPLV/Guangxi/China/2022	A	G	T	S	G	G	A	G	G	C	A	A	G	T	T	V	C	A	A		C	C	A		G	A	C	D	G	G	T		G	G	T	G	C	A	A	Q	C	C	T	P	G	C	T	A	G
PV853995.1 HC754F/FPLV/Guangxi/China/2022	A	G	T	S	G	G	A	G	G	C	A	A	G	T	T	V	C	A	A		C	C	A		G	A	C	D	G	G	T		G	G	T	G	C	A	A	Q	C	C	T	P	G	C	T	A	G
PV853996.1 HC723F/FPLV/Guangxi/China/2022	A	G	T	S	G	G	A	G	G	C	A	A	G	T	T	V	C	A	A		C	C	A		G	A	C	D	G	G	T		G	G	T	G	C	A	A	Q	C	C	T	P	G	C	T	A	G
PV853997.1 HC600F/FPLV/Guangxi/China/2022	A	G	T	S	G	G	A	G	G	C	A	A	G	T	T	V	C	A	A		C	C	A		G	A	C	D	G	G	T		G	G	T	G	C	A	A	Q	C	C	T	P	G	C	T	A	G
PV853998.1 HC570F/FPLV/Guangxi/China/2022	A	G	T	S	G	G	A	G	G	C	A	A	G	T	T	V	C	A	A		C	C	A		G	A	C	D	G	G	T		G	G	T	G	C	A	A	Q	C	C	T	P	G	C	T	A	G
PV853999.1 HC560F/FPLV/Guangxi/China/2022	A	G	T	S	G	G	A	G	G	C	A	A	G	T	T	V	C	A	A		C	C	A		G	A	C	D	G	G	T		G	G	T	G	C	A	A	Q	C	C	T	P	G	C	T	A	G
PV854000.1 HC555F/FPLV/Guangxi/China/2022	A	G	T	S	G	G	A	G	G	C	A	A	G	T	T	V	C	A	A		C	C	A		G	A	C	D	G	G	T		G	G	T	G	C	A	A	Q	C	C	T	P	G	C	T	A	G
PV854001.1 HC454F/FPLV/Guangxi/China/2022	A	G	T	S	G	G	A	G	G	C	A	A	G	T	T	V	C	A	A		C	C	A		G	A	C	D	G	G	T		G	G	T	G	C	A	A	Q	C	C	T	P	G	C	T	A	G
PV854002.1 HC390F/FPLV/Guangxi/China/2022	A	G	T	S	G	G	A	G	G	C	A	A	G	T	T	V	C	A	A		C	C	A		G	A	C	D	G	G	T		G	G	T	G	C	A	A	Q	C	C	T	P	G	C	T	A	G
PV854003.1 HC229F/FPLV/Guangxi/China/2022	A	G	T	S	G	G	A	G	G	C	A	A	G	T	T	V	C	A	A		C	C	A		G	A	C	D	G	G	T		G	G	T	G	C	A	A	Q	C	C	T	P	G	C	T	A	G
PV854004.1 HC172F/FPLV/Guangxi/China/2022	A	G	T	S	G	G	A	G	G	C	A	A	G	T	T	V	C	A	A		C	C	A		G	A	C	D	G	G	T		G	G	T	G	C	A	A	Q	C	C	T	P	G	C	T	A	G
PV854005.1 HC128F/FPLV/Guangxi/China/2022	A	G	T	S	G	G	A	G	G	C	A	A	G	T	T	V	C	A	A		C	C	A		G	A	C	D	G	G	T		G	G	T	G	C	A	A	Q	C	C	T	P	G	C	T	A	G
PV854006.1 HC96F/FPLV/Guangxi/China/2022	A	G	T	S	G	G	A	G	G	C	A	A	G	T	T	V	C	A	A		C	C	A		G	A	C	D	G	G	T		G	G	T	G	C	A	A	Q	C	C	T	P	G	C	T	A	G
PV854007.1 HC93F/FPLV/Guangxi/China/2022	A	G	T	S	G	G	A	G	G	C	A	A	G	T	T	V	C	A	A		C	C	A		G	A	C	D	G	G	T		G	G	T	G	C	A	A	Q	C	C	T	P	G	C	T	A	G
PV854008.1 HC82F/FPLV/Guangxi/China/2022	A	G	T	S	G	G	A	G	G	C	A	A	G	T	T	V	C	A	A		C	C	A		G	A	C	D	G	G	T		G	G	T	G	C	A	A	Q	C	C	T	P	G	C	T	A	G
PV948211.1 HRB2311/FPLV/Heilongjiang/China/2023	A	G	T	S	G	G	A	G	G	C	A	A	G	T	T	V	C	A	A		C	C	A		G	A	C	D	G	G	T		G	G	T	G	C	A	A	Q	C	C	T	P	G	C	T	A	G
PV948212.1 HRB2312/FPLV/Heilongjiang/China/2023	A	G	T	S	G	G	A	G	G	C	A	A	G	T	T	V	C	A	A		C	C	A		G	A	C	D	G	G	T		G	G	T	G	C	A	A	Q	C	C	T	P	G	C	T	A	G
PV948213.1 HRB2313/FPLV/Heilongjiang/China/2023	A	G	T	S	G	G	A	G	G	C	A	A	G	T	T	V	C	A	A		C	C	A		G	A	C	D	G	G	T		G	G	T	G	C	A	A	Q	C	C	T	P	G	C	T	A	G
PV948214.1 HRB2314/FPLV/Heilongjiang/China/2023	A	G	T	S	G	G	A	G	G	C	A	A	G	T	T	V	C	A	A		C	C	A		G	A	C	D	G	G	T		G	G	T	G	C	A	A	Q	C	C	T	P	G	C	T	A	G
PV948215.1 HRB2315/FPLV/Heilongjiang/China/2023	A	G	T	S	G	G	A	G	G	C	A	A	G	T	T	V	C	A	A		C	C	A		G	A	C	D	G	G	T		G	G	T	G	C	A	A	Q	C	C	T	P	G	C	T	A	G
PV948216.1 HRB2316/FPLV/Heilongjiang/China/2023	A	G	T	S	G	G	A	G	G	C	A	A	G	T	T	V	C	A	A		C	C	A		G	A	C	D	G	G	T		G	G	T	G	C	A	A	Q	C	C	T	P	G	C	T	A	G
PV948217.1 HRB2317/FPLV/Heilongjiang/China/2023	A	G	T	S	G	G	A	G	G	C	A	A	G	T	T	V	C	A	A		C	C	A		G	A	C	D	G	G	T		G	G	T	G	C	A	A	Q	C	C	T	P	G	C	T	A	G
PV948218.1 HRB2318/FPLV/Heilongjiang/China/2023	A	G	T	S	G	G	A	G	G	C	A	A	G	T	T	V	C	A	A		C	C	A		G	A	C	D	G	G	T		G	G	T	G	C	A	A	Q	C	C	T	P	G	C	T	A	G
PV948219.1 HRB2319/FPLV/Heilongjiang/China/2023	A	G	T	S	G	G	A	G	G	C	A	A	G	T	T	V	C	A	A		C	C	A		G	A	C	D	G	G	T		G	G	T	G	C	A	A	Q	C	C	T	P	G	C	T	A	G
PV948220.1 HRB2320/FPLV/Heilongjiang/China/2023	A	G	T	S	G	G	A	G	G	C	A	A	G	T	T	V	C	A	A		C	C	A		G	A	C	D	G	G	T		G	G	T	G	C	A	A	Q	C	C	T	P	G	C	T	A	G
PV948221.1 HRB2321/FPLV/Heilongjiang/China/2023	A	G	T	S	G	G	A	G	G	C	A	A	G	T	T	V	C	A	A		C	C	A		G	A	C	D	G	G	T		G	G	T	G	C	A	A	Q	C	C	T	P	G	C	T	A	G
PV948222.1 HRB2322/FPLV/Heilongjiang/China/2023	A	G	T	S	G	G	A	G	G	C	A	A	G	T	T	V	C	A	A		C	C	A		G	A	C	D	G	G	T		G	G	T	G	C	A	A	Q	C	C	T	P	G	C	T	A	G
PV948223.1 HRB2323/FPLV/Heilongjiang/China/2023	A	G	T	S	G	G	A	G	G	C	A	A	G	T	T	V	C	A	A		C	C	A		G	A	C	D	G	G	T		G	G	T	G	C	A	A	Q	C	C	T	P	G	C	T	A	G
PV948224.1 HRB2324/FPLV/Heilongjiang/China/2023	A	G	T	S	G	G	A	G	G	C	A	A	G	T	T	V	C	A	A		C	C	A		G	A	C	D	G	G	T		G	G	T	G	C	A	A	Q	C	C	T	P	G	C	T	A	G
PV948225.1 HRB2325/FPLV/Heilongjiang/China/2023	A	G	T	S	G	G	A	G	G	C	A	A	G	T	T	V	C	A	A		C	C	A		G	A	C	D	G	G	T		G	G	T	G	C	A	A	Q	C	C	T	P	G	C	T	A	G
PV948226.1 HRB2326/FPLV/Heilongjiang/China/2023	A	G	T	S	G	G	A	G	G	C	A	A	A	T	T	I	C	A	A		C	C	A		G	A	C	D	G	G	T		G	G	T	G	C	A	A	Q	C	C	T	P	G	C	T	A	G
PV948227.1 HRB2327/FPLV/Heilongjiang/China/2023	A	G	T	S	G	G	A	G	G	C	A	A	G	T	T	V	C	A	A		C	C	A		G	A	C	D	G	G	T		G	G	T	G	C	A	A	Q	C	C	T	P	G	C	T	A	G
PV948228.1 HRB2328/FPLV/Heilongjiang/China/2023	A	G	T	S	G	G	A	G	G	C	A	A	G	T	T	V	C	A	A		C	C	A		G	A	C	D	G	G	T		G	G	T	G	C	A	A	Q	C	C	T	P	G	C	T	A	G
PV948229.1 HRB2329/FPLV/Heilongjiang/China/2023	A	G	T	S	G	G	A	G	G	C	A	A	G	T	T	V	C	A	A		C	C	A		G	A	C	D	G	G	T		G	G	T	G	C	A	A	Q	C	C	T	P	G	C	T	A	G
PV948230.1 HRB2330/FPLV/Heilongjiang/China/2023	A	G	T	S	G	G	A	G	G	C	A	A	G	T	T	V	C	A	A		C	C	A		G	A	C	D	G	G	T		G	G	T	G	C	A	A	Q	C	C	T	P	G	C	T	A	G
PV948231.1 HRB2331/FPLV/Heilongjiang/China/2023	A	G	T	S	G	G	A	G	G	C	A	A	G	T	T	V	C	A	A		C	C	A		G	A	C	D	G	G	T		G	G	T	G	C	A	A	Q	C	C	T	P	G	C	T	A	G
PV948232.1 HRB2332/FPLV/Heilongjiang/China/2023	A	G	T	S	G	G	A	G	G	C	A	A	G	T	T	V	C	A	A		C	C	A		G	A	C	D	G	G	T		G	G	T	G	C	A	A	Q	C	C	T	P	G	C	T	A	G
PV948233.1 HRB2333/FPLV/Heilongjiang/China/2023	A	G	T	S	G	G	A	G	G	C	A	A	G	T	T	V	C	A	A		C	C	A		G	A	C	D	G	G	T		G	G	T	G	C	A	A	Q	C	C	T	P	G	C	T	A	G
PV948234.1 HRB2334/FPLV/Heilongjiang/China/2023	A	G	T	S	G	G	A	G	G	C	A	A	G	T	T	V	C	A	A		C	C	A		G	A	C	D	G	G	T		G	G	T	G	C	A	A	Q	C	C	T	P	G	C	T	A	G
PV948235.1 HRB2335/FPLV/Heilongjiang/China/2023	A	G	T	S	G	G	A	G	G	C	A	A	G	T	T	V	C	A	A		C	C	A		G	A	C	D	G	G	T		G	G	T	G	C	A	A	Q	C	C	T	P	G	C	T	A	G
PV948236.1 HRB2336/FPLV/Heilongjiang/China/2023	A	G	T	S	G	G	A	G	G	C	A	A	G	T	T	V	C	A	A		C	C	A		G	A	C	D	G	G	T		G	G	T	G	C	A	A	Q	C	C	T	P	G	C	T	A	G
PV948237.1 HRB2337/FPLV/Heilongjiang/China/2023	A	G	T	S	G	G	A	G	G	C	A	A	G	T	T	V	C	A	A		C	C	A		G	A	C	D	G	G	T		G	G	T	G	C	A	A	Q	C	C	T	P	G	C	T	A	G
PV948238.1 HRB2338/FPLV/Heilongjiang/China/2023	A	G	T	S	G	G	A	G	G	C	A	A	G	T	T	V	C	A	A		C	C	A		G	A	C	D	G	G	T		G	G	T	G	C	A	A	Q	C	C	T	P	G	C	T	A	G
PV948239.1 HRB2339/FPLV/Heilongjiang/China/2023	A	G	T	S	G	G	A	G	G	C	A	A	G	T	T	V	C	A	A		C	C	A		G	A	C	D	G	G	T		G	G	T	G	C	A	A	Q	C	C	T	P	G	C	T	A	G
PV948240.1 HRB2340/FPLV/Heilongjiang/China/2023	A	G	T	S	G	G	A	G	G	C	A	A	G	T	T	V	C	A	A		C	C	A		G	A	C	D	G	G	T		G	G	T	G	C	A	A	Q	C	C	T	P	G	C	T	A	G
PV948241.1 HRB2341/FPLV/Heilongjiang/China/2023	A	G	T	S	G	G	A	G	G	C	A	A	G	T	T	V	C	A	A		C	C	A		G	A	C	D	G	G	T		G	G	T	G	C	A	A	Q	C	C	T	P	G	C	T	A	G
PV948242.1 HRB2342/FPLV/Heilongjiang/China/2023	A	G	T	S	G	G	A	G	G	C	A	A	G	T	T	V	C	A	A		C	C	A		G	A	C	D	G	G	T		G	G	T	G	C	A	A	Q	C	C	T	P	G	C	T	A	G
PV948243.1 HRB2303/FPLV/Heilongjiang/China/2023	A	G	T	S	G	G	A	G	G	C	A	A	G	T	T	V	C	A	A		C	C	A		G	A	C	D	G	G	T		G	G	T	G	C	A	A	Q	C	C	T	P	G	C	T	A	G
PV948244.1 HRB2304/FPLV/Heilongjiang/China/2023	A	G	T	S	G	G	A	G	G	C	A	A	G	T	T	V	C	A	A		C	C	A		G	A	C	D	G	G	T		G	G	T	G	C	A	A	Q	C	C	T	P	G	C	T	A	G
PV948245.1 HRB2301/FPLV/Heilongjiang/China/2023	A	G	T	S	G	G	A	G	G	C	A	A	G	T	T	V	C	A	A		C	C	A		G	A	C	D	G	G	T		G	G	T	G	C	A	A	Q	C	C	T	P	G	C	T	A	G
PV948246.1 HRB2302/FPLV/Heilongjiang/China/2023	A	G	T	S	G	G	A	G	G	C	A	A	G	T	T	V	C	A	A		C	C	A		G	A	C	D	G	G	T		G	G	T	G	C	A	A	Q	C	C	T	P	G	C	T	A	G
PV948247.1 HRB2305/FPLV/Heilongjiang/China/2023	A	G	T	S	G	G	A	G	G	C	A	A	G	T	T	V	C	A	A		C	C	A		G	A	C	D	G	G	T		G	G	T	G	C	A	A	Q	C	C	T	P	G	C	T	A	G
PV948248.1 HRB2306/FPLV/Heilongjiang/China/2023	A	G	T	S	G	G	A	G	G	C	A	A	G	T	T	V	C	A	A		C	C	A		G	A	C	D	G	G	T		G	G	T	G	C	A	A	Q	C	C	T	P	G	C	T	A	G
PV948249.1 HRB2307/FPLV/Heilongjiang/China/2023	A	G	T	S	G	G	A	G	G	C	A	A	G	T	T	V	C	A	A		C	C	A		G	A	C	D	G	G	T		G	G	T	G	C	A	A	Q	C	C	T	P	G	C	T	A	G
PV948250.1 HRB2308/FPLV/Heilongjiang/China/2023	A	G	T	S	G	G	A	G	G	C	A	A	G	T	T	V	C	A	A		C	C	A		G	A	C	D	G	G	T		G	G	T	G	C	A	A	Q	C	C	T	P	G	C	T	A	G
PV948251.1 HRB2309/FPLV/Heilongjiang/China/2023	A	G	T	S	G	G	A	G	G	C	A	A	G	T	T	V	C	A	A		C	C	A		G	A	C	D	G	G	T		G	G	T	G	C	A	A	Q	C	C	T	P	G	C	T	A	G
PV948252.1 HRB2310/FPLV/Heilongjiang/China/2023	A	G	T	S	G	G	A	G	G	C	A	A	G	T	T	V	C	A	A		C	C	A		G	A	C	D	G	G	T		G	G	T	G	C	A	A	Q	C	C	T	P	G	C	T	A	G
PX496583.1 BJ-J1/FPLV/Beijing/China/2024	A	G	T	S	G	G	A	G	G	C	A	A	G	T	T	V	C	A	A		C	C	A		G	A	C	D	G	G	T		G	G	T	G	C	A	A	Q	C	C	T	P	G	C	T	A	G
PX496584.1 BJ-J2/FPLV/Beijing/China/2024	A	G	T	S	G	G	A	G	G	C	A	A	G	T	T	V	C	A	A		C	C	A		G	A	C	D	G	G	T		G	G	T	G	C	A	A	Q	C	C	T	P	G	C	T	A	G
PX496585.1 BJ-J3/FPLV/Beijing/China/2024	A	G	T	S	G	G	A	G	G	C	A	A	G	T	T	V	C	A	A		C	C	A		G	A	C	D	G	G	T		G	G	T	G	C	A	A	Q	C	C	T	P	G	C	T	A	G
PX496586.1 BJ-J4/FPLV/Beijing/China/2024	A	G	T	S	G	G	A	G	G	C	A	A	G	T	T	V	C	A	A		C	C	A		G	A	C	D	G	G	T		G	G	T	G	C	A	A	Q	C	C	T	P	G	C	T	A	G
PX496587.1 BJ-Y1/FPLV/Beijing/China/2024	A	G	T	S	G	G	A	G	G	C	A	A	G	T	T	V	C	A	A		C	C	A		G	A	C	D	G	G	T		G	G	T	G	C	A	A	Q	C	C	T	P	G	C	T	A	G
PX496588.1 BJ-KBwy/FPLV/Beijing/China/2024	A	G	T	S	G	G	A	G	G	C	A	A	G	T	T	V	C	A	A		C	C	A		G	A	C	D	G	G	T		G	G	T	G	C	A	A	Q	C	C	T	P	G	C	T	A	G
PX496589.1 BJ-KBbb/FPLV/Beijing/China/2024	A	G	T	S	G	G	A	G	G	C	A	A	G	T	T	V	C	A	A		C	C	A		G	A	C	D	G	G	T		G	G	T	G	C	A	A	Q	C	C	T	P	G	C	T	A	G
U22185.1 BFPV-1/FPLV/Alopex lagopus/Finland/1983	A	G	T	S	G	G	A	G	G	C	A	A	G	T	T	V	C	A	A		C	C	A		G	A	C	D	G	G	T		G	G	T	G	C	A	A	Q	C	C	T	P	G	C	T	A	G
U22187.1 23/FPLV/Felis sylvestris/USA/1990	A	G	T	S	G	G	A	G	G	C	A	A	G	T	T	V	C	A	A		C	C	A		G	A	C	D	G	G	T		G	G	T	G	C	A	A	Q	C	C	T	P	G	C	T	A	G
[truncated: 2,034 more columns]
