# Supplementary material for: Genetic Diversity and Evolutionary Dynamics of Feline Panleukopenia Virus in China: Phylogenetic Analysis and Substitution Patterns in NS1 and VP2 Proteins
Source: Viruses. 2026 May 15;18(5):562. doi: 10.3390/v18050562 (PMC13211508; doi:10.3390/v18050562)
Supplement: Supplementary file 1 [file viruses-18-00562-s001.zip › Table S1-107 complete genome for phylogetic tree.xlsx]

## Sheet: Sequence Data
GenBank number	Name of virus strain	Type of virus	Host species	Geographic information		Collect year
				Province	Country
D00765.1	Abashiri	MEV	Mink		Japan	1978
JX660690.1	SC02/2011	CPV-2a	Canis lupus familiaris	Guangdong	China	2011
KF638400.1	s5	CPV-2a	Canis lupus familiaris	Heilongjiang	China	2010
KP280068.1	HRB-CS1	FPLV	Felis catus	Heilongjiang	China	2014
KP769859.1	MG132167A	FPLV	Felis catus		Belgium	2013
KT899746.1	MEV-L	MEV	Mink	Liaoning	China	2010
KX434461.1	IZSSI 3201_1 _15	FPLV	Felis catus		Italy	2015
KX434462.1	IZSSI 4280_7_15	FPLV	Felis catus		Italy	2015
KX685354.1	HN-ZZ1	FPLV	Tiger	Henan	China	2016
KX900570.1	HH-1/86	FPLV	Jaguar	Shanghai	China	1986
KY073269.1	UFMT	CPV-2c	Canis lupus familiaris		Brazi	2015
LC270891.1	9985	CPV-2b	Canis lupus familiaris		Japan	2017
LC270892.1	9985-46	CPV-2b	Canis lupus familiaris		Japan	2017
M38245.1	CPV-b	CPV-2	Canis lupus familiaris		USA	1979
M38246.1	CU-4(FPV-b)	FPLV	Snow Leopard		USA	1968
MG763189.1	CPV-L	CPV-2	Canis lupus familiaris	Beijing	China	2014
MG764510.1	FPV-G	FPLV	Panthera tigris	Guangxi	China	1999
MG764511.1	FPV-L	FPLV	Panthera leo	Yunnan	China	2015
MG924893.1	GX01	FPLV	Felis catus	Guangxi	China	2016
MH165481.1	BJ04	FPLV	Felis catus	Beijing	China	2015
MH165482.1	BJ05	FPLV	Felis catus	Beijing	China	2014
MH559110.1	TN/FPV/2018	FPLV	Felis catus		India	2018
MN400978.1	Gigucheon	FPLV	Felis catus		South Korea	2017
MN400979.1	Jun	FPLV	Felis catus		South Korea	2017
MN400980.1	Rara	MEV	Mink	Hebei	China	2017
MN747143.1	HB18	MEV	Mink	Hebei	China	2018
MN908257.1	MHS2019	FPLV	South China tiger	Fujian	China	2019
MT178243.1	SY-01/2019	FPLV	Cheetah	Liaoning	China	2019
MT614366.1	HF1	FPLV	Felis catus	Anhui	China	2019
MW091487.1	Giant panda/CD/2018	FPLV	Giant panda	Sichuan	China	2018
MW331496.1	gpfe016par01-5	FPLV	Ailurus fulgens	Sichuan	China	2020
MW659466.1	SH2002	FPLV	Felis catus	Shanghai	China	2020
MW811187.1	SH2003	FPLV	Felis catus	Shanghai	China	2020
MW926314.1	Cat 1	FPLV	Felis catus		United Kingdom	2019
MW926316.1	Cat 3	FPLV	Felis catus		United Kingdom	2019
MZ005633.1	HNZZ2	FPLV	Lion	Henan	China	2020
MZ044015.1	SD1	MEV	Mink	Shandong	China	2015
MZ357119.1	rpfe013par01-5	FPLV	Ailurus fulgens	Sichuan	China	2020
MZ357122.1	gpfe267par01-12	FPLV	Ailuropoda melanoleuca	Sichuan	China	2018
MZ712026.1	AMPV2020	FPLV	Giant panda	Sichuan	China	2020
NC001539.1	CPV-N/	CPV-2	Canis lupus familiaris		USA	2000
OM638042.1	ITA/2021/164-1	FPLV	Canis lupus familiaris		Italy	2021
OM638043.1	EGY/2021/139-188	FPLV	Canis lupus familiaris		Egypt	2011
ON630416.1	CC1706	FPLV	Felis catus	Jilin	China	2017
ON630417.1	HB20	FPLV	Felis catus	Hebei	China	2020
ON630418.1	CC17-1	FPLV	Felis catus	Jilin	China	2017
OP587991.1	IZSVe 20/25353-328_dog_ITA	Carnivore protoparvovirus 1	Canis lupus familiaris		Italy	2020
OP587994.1	IZSVe 20/73931-2 dog_ITA	Carnivore protoparvovirus 1	Canis lupus familiaris		Italy	2020
OP587995.1	IZSVe 21/17029 dog ITA	Carnivore protoparvovirus 1	Canis lupus familiaris		Italy	2021
OP587996.1	IZSVe 21/6643-1 dog_ITA	Carnivore protoparvovirus 1	Canis lupus familiaris		Italy	2021
OP588004.1	IZSVe 21/45041 Eurasian badger_ITA	Carnivore protoparvovirus 1	Eurasian badger		Italy	2020
OP745049.1	Z30	Panthera leo Parvovirus	Panthera leo	Guangdong	China	2019
OQ266795.1	ABT/MVC/2022/001	FPLV	Felis catus		India	2022
OQ366402.1	Turkey Ankara 2	CPV-2b	Canis lupus familiaris		Turkey	2021
OQ366403.1	Turkey Samsun 3	CPV-2b	Canis lupus familiaris		Turkey	2021
OQ366405.1	Turkey Izmir 2	CPV-2b	Canis lupus familiaris		Turkey	2020
OQ863615.1	YZ2018-023	FPLV	Felis catus	Jiangsu	China	2018
OQ863616.1	YZ2019-024	FPLV	Felis catus	Jiangsu	China	2019
OQ863617.1	YZ2019-025	FPLV	Felis catus	Jiangsu	China	2019
OQ863618.1	YZ2019-026	FPLV	Felis catus	Jiangsu	China	2019
OQ863619.1	YZ2019-027	FPLV	Felis catus	Jiangsu	China	2019
OR066200.1	TR.CPV.SAMSUN.01	CPV-2a	Canis lupus familiaris		Turkey	2022
OR066201.1	TR.CPV.SAMSUN.02	CPV-2a	Canis lupus familiaris		Turkey	2022
OR066202.1	TR.CPV.SAMSUN.03	CPV-2a	Canis lupus familiaris		Turkey	2022
OR066203.1	TR.CPV.SAMSUN.04	CPV-2a	Canis lupus familiaris		Turkey	2022
OR066204.1	TR.CPV.SAMSUN.05	CPV-2a	Canis lupus familiaris		Turkey	2022
OR066205.1	TR.CPV.SAMSUN.06	CPV-2a	Canis lupus familiaris		Turkey	2022
OR198066.1	NTU/C148/2020	FPLV	Felis catus	Taiwan	China	2020
OR227624.1	CH/YCYH/2021	FPLV	Felis catus	Jiangxi	China	2021
OR230510.1	UFT01/2022/BRA	CPV-2a	Canis lupus familiaris		Brazil	2022
OR230511.1	UFT02/2022/BRA	CPV-2a	Canis lupus familiaris		Brazil	2022
OR230512.1	UFT03/2022/BRA	CPV-2a	Canis lupus familiaris		Brazil	2022
OR230513.1	UFT04/2022/BRA	CPV-2a	Canis lupus familiaris		Brazil	2022
OR230514.1	UFT05/2022/BRA	CPV-2a	Canis lupus familiaris		Brazil	2022
OR230515.1	UFT06/2022/BRA	CPV-2a	Canis lupus familiaris		Brazil	2022
OR230516.1	UFT07/2022/BRA	CPV-2a	Canis lupus familiaris		Brazil	2022
OR257444.1	WH1	FPLV	Felis catus	Hubei	China	2018
OR257445.1	M1	FPLV	Felis catus	Hubei	China	2022
OR257446.2	HY	FPLV	Felis catus	Hubei	China	2021
OR264206.1	pFPV-sc	FPLV	Ailuropoda melanoleuca	Sichuan	China	2020
OR363111.1	SD-4	MEV	Mink	Shandong	China	2023
OR363112.1	SD-5	MEV	Mink	Shandong	China	2023
OR363113.1	SD-6	MEV	Mink	Shandong	China	2023
OR363114.1	SD-1	MEV	Mink	Shandong	China	2023
OR528755.1	NL_35_D	CPV-2	Canis lupus familiaris		Uruguay	2023
OR528756.1	9_AR	FPLV	Felis catus		Argentina	2009
OR602717.1	ITA/2023/bear/74	FPLV	Marsican brown bear		Italy	2023
OR602718.1	ITA/2023/hystrix/213	FPLV	Hystrix cristata/ Crested porcupine		Italy	2023
OR667800.1	YDI2	CPV-2a	Canis lupus familiaris		Iraq	2022
OR667802.1	YDI4	CPV-2a	Canis lupus familiaris		Iraq	2022
OR667803.1	YDI5	CPV-2a	Canis lupus familiaris		Iraq	2022
OR727315.1	QD22-5	FPLV	Felis catus	Shandong	China	2022
OR727316.1	QD22-4	FPLV	Felis catus	Shandong	China	2022
OR727317.1	QD22-8	FPLV	Felis catus	Shandong	China	2022
OR727318.1	QD22-3	FPLV	Felis catus	Shandong	China	2022
OR727319.1	QD22-13	FPLV	Felis catus	Shandong	China	/2022
OR921195.1	CC-19-02	FPLV	Felis catus	Jilin	China	2019
PP336908.1	CVASU/BD/50	FPLV	Felis catus		Bangladesh	2023
PP419033.1	INDIA/MZ27	FPLV	Felis catus		India	2022
PP419034.1	INDIA/MZ29	FPLV	Felis catus		India	2022
PP419035.1	INDIA/MZ30	FPLV	Felis catus		India	2022
PP781551.1	LG100 Iberian lynx Spain	Protoparvovirus 1 carnivoran	Iberian lynx		/Sapin	2023
PQ227071.1	XJ-SHZ-2	FPLV	Felis catus	Xinjiang	China	2023
PQ436979.1	LG15_cat_Spain	FPLV	Felis catus		Spain	2023
PV166222.1	XJ2023	FPLV	Felis catus	Xinjiang	China	2023
PV231322.1	D2410482	FPLV	Procyon lotor/raccoon		USA	2024
X55115.1	193/70	FPLV	Felis catus		Australia	1970

## Sheet: Info
Title	fasta file
Format
DataType	Nucleotide
CodeTable	Standard
107
Number Sites	4976
Identical	.
Missing	?
Indel	-
